# Supplementary material for: RNA-seq Analysis of Salt-Stressed Versus Non Salt-Stressed Transcriptomes of Chenopodium quinoa Landrace R49
Source: Genes (Basel). 2019 Dec 16;10(12):1042. doi: 10.3390/genes10121042 (PMC6947843; doi:10.3390/genes10121042)
Supplement: Supplementary file 1 [file genes-10-01042-s001.zip]

Archive with 5 entries (5 files):
- File S1_Supp Material_DEF.Functional_Annotation.xlsx
- File S2_Supp Material_DEF.945_over-represented.xlsx
- File S3_Supp Material_DEF.1471_down-regulated.xlsx
- File S4_Supp Material_DEF.RNAseq_qPCR_correlation.xlsx
- Table_S1_Supp Material.xlsx
