# Supplementary material for: RNA-seq Analysis of Salt-Stressed Versus Non Salt-Stressed Transcriptomes of Chenopodium quinoa Landrace R49
Source: Genes (Basel). 2019 Dec 16;10(12):1042. doi: 10.3390/genes10121042 (PMC6947843; doi:10.3390/genes10121042)
Supplement: Supplementary file 1 [file genes-10-01042-s001.zip › File S1_Supp Material_DEF.Functional_Annotation.xlsx]

## Sheet: README
File S1_Supplementary Material
Functional annotation of reference transcriptome
	Functional annotation of C. quinoa reference transcripts (Jarvis et al. 2017) was performed by BLAST2GO software (Conesa and Gotz, 2008) as a plugin of CLC Genomics Workbench software version 10.1.1 (plugin version 1.1.0).
	Further information could be found on the main article

## Sheet: Functional Annotation
Sequence Name	Sequence Description	Sequence Length	Blast Hits Count	Blast Min E-Value	Blast Similarity Mean	Blast Database	Mapping GO ID	Mapping GO Term	Mapping GO Category	Annotation GO Count	Annotation GO ID	Annotation GO Term	Annotation GO Category	Enzyme Code	Enzyme Name	InterPro Accession	InterPro Name	InterPro Signatures	InterPro GO ID	InterPro GO Term	InterPro GO Category
AUR62042964-RA	pre-rRNA-processing TSR2 homolog	222	20	1.4e-12	0.6343	nr_alias_viridiplantae										IPR019398;noIPR;noIPR	Pre-rRNA-processing protein TSR2;Pre-rRNA-processing protein TSR2;Pre-rRNA-processing protein TSR2	PF10273 (PFAM);PTHR21250:SF2 (PANTHER);PTHR21250 (PANTHER)	;;	;;	;;
AUR62042959-RA	Retrovirus-related Pol poly from transposon TNT 1-94	1068	20	3.8e-72	0.704	nr_alias_viridiplantae	GO:0008270-IEA;GO:0046872-IEA;GO:0015074-IEA;GO:0003676-IEA	zinc ion binding-IEA;metal ion binding-IEA;DNA integration-IEA;nucleic acid binding-IEA	Molecular Function-IEA;Molecular Function-IEA;Biological Process-IEA;Molecular Function-IEA	1	GO:0003676	nucleic acid binding	Molecular Function			IPR001878;IPR001878;IPR001878;IPR013103;noIPR;noIPR;IPR001878;IPR001878	Zinc finger, CCHC-type;Zinc finger, CCHC-type;Zinc finger, CCHC-type;Reverse transcriptase, RNA-dependent DNA polymerase;Reverse transcriptase, RNA-dependent DNA polymerase;Reverse transcriptase, RNA-dependent DNA polymerase;Zinc finger, CCHC-type;Zinc finger, CCHC-type	SM00343 (SMART);G3DSA:4.10.60.10 (GENE3D);PF00098 (PFAM);PF07727 (PFAM);PTHR11439:SF198 (PANTHER);PTHR11439 (PANTHER);PS50158 (PROSITE_PROFILES);SSF57756 (SUPERFAMILY)	GO:0003676/GO:0008270;GO:0003676/GO:0008270;GO:0003676/GO:0008270;;;;GO:0003676/GO:0008270;GO:0003676/GO:0008270	nucleic acid binding/zinc ion binding;nucleic acid binding/zinc ion binding;nucleic acid binding/zinc ion binding;;;;nucleic acid binding/zinc ion binding;nucleic acid binding/zinc ion binding	Molecular Function/Molecular Function;Molecular Function/Molecular Function;Molecular Function/Molecular Function;;;;Molecular Function/Molecular Function;Molecular Function/Molecular Function
AUR62042962-RA	root UVB sensitive 6	627	20	8.5e-83	0.7689	nr_alias_viridiplantae										IPR006968;noIPR	Root UVB sensitive family;Root UVB sensitive family	PTHR12770 (PANTHER);PTHR12770:SF26 (PANTHER)	;	;	;
AUR62042961-RA	root UVB sensitive 6	1065	20	0	0.8973	nr_alias_viridiplantae										IPR006968;noIPR;IPR006968	Root UVB sensitive family;Root UVB sensitive family;Root UVB sensitive family	PF04884 (PFAM);PTHR12770:SF26 (PANTHER);PTHR12770 (PANTHER)	;;	;;	;;
AUR62042960-RA	cullin-associated NEDD8-dissociated 1	3384	20	0	0.9462	nr_alias_viridiplantae	GO:0010265-IBA;GO:0005618-IEA;GO:0005829-IEA;GO:0010051-IEA;GO:0009733-IEA;GO:0010228-IEA;GO:0005634-IBA;GO:0016567-IBA;GO:0005886-IEA	SCF complex assembly-IBA;cell wall-IEA;cytosol-IEA;xylem and phloem pattern formation-IEA;response to auxin-IEA;vegetative to reproductive phase transition of meristem-IEA;nucleus-IBA;protein ubiquitination-IBA;plasma membrane-IEA	Biological Process-IBA;Cellular Component-IEA;Cellular Component-IEA;Biological Process-IEA;Biological Process-IEA;Biological Process-IEA;Cellular Component-IBA;Biological Process-IBA;Cellular Component-IEA	9	GO:0000003;GO:0005618;GO:0005634;GO:0005829;GO:0005886;GO:0006464;GO:0009719;GO:0009791;GO:0016043	reproduction;cell wall;nucleus;cytosol;plasma membrane;cellular protein modification process;response to endogenous stimulus;post-embryonic development;cellular component organization	Biological Process;Cellular Component;Cellular Component;Cellular Component;Cellular Component;Biological Process;Biological Process;Biological Process;Biological Process			IPR013932;IPR011989;noIPR;noIPR;IPR016024	TATA-binding protein interacting (TIP20);Armadillo-like helical;Armadillo-like helical;Armadillo-like helical;Armadillo-type fold	PF08623 (PFAM);G3DSA:1.25.10.10 (GENE3D);PTHR12696 (PANTHER);PTHR12696:SF6 (PANTHER);SSF48371 (SUPERFAMILY)	;;;;GO:0005488	;;;;binding	;;;;Molecular Function
AUR62042963-RA	squamous cell carcinoma antigen recognized by T-cells 3	2412	20	0	0.7202	nr_alias_viridiplantae	GO:0000166-IEA;GO:0006396-IEA;GO:0006397-IEA;GO:0005634-IEA;GO:0003676-IEA	nucleotide binding-IEA;RNA processing-IEA;mRNA processing-IEA;nucleus-IEA;nucleic acid binding-IEA	Molecular Function-IEA;Biological Process-IEA;Biological Process-IEA;Cellular Component-IEA;Molecular Function-IEA	4	GO:0000166;GO:0003676;GO:0005634;GO:0006139	nucleotide binding;nucleic acid binding;nucleus;nucleobase-containing compound metabolic process	Molecular Function;Molecular Function;Cellular Component;Biological Process			IPR000504;IPR003107;noIPR;IPR008669;IPR011990;IPR000504;noIPR;noIPR;IPR000504;IPR011990;IPR000504	RNA recognition motif domain;HAT (Half-A-TPR) repeat;HAT (Half-A-TPR) repeat;LSM-interacting domain;Tetratricopeptide-like helical domain;RNA recognition motif domain;RNA recognition motif domain;RNA recognition motif domain;RNA recognition motif domain;Tetratricopeptide-like helical domain;RNA recognition motif domain	SM00360 (SMART);SM00386 (SMART);G3DSA:3.30.70.330 (GENE3D);PF05391 (PFAM);G3DSA:1.25.40.10 (GENE3D);PF00076 (PFAM);PTHR17204:SF32 (PANTHER);PTHR17204 (PANTHER);PS50102 (PROSITE_PROFILES);SSF48452 (SUPERFAMILY);SSF54928 (SUPERFAMILY)	GO:0003676;GO:0006396;;;GO:0005515;GO:0003676;;;GO:0003676;GO:0005515;GO:0003676	nucleic acid binding;RNA processing;;;protein binding;nucleic acid binding;;;nucleic acid binding;protein binding;nucleic acid binding	Molecular Function;Biological Process;;;Molecular Function;Molecular Function;;;Molecular Function;Molecular Function;Molecular Function
AUR62042958-RA	WAT1-related At3g18200	603	20	4e-88	0.7376	nr_alias_viridiplantae	GO:0055085-IEA;GO:0016020-IEA;GO:0016021-IEA;GO:0022857-IBA;GO:0022857-IEA;GO:0006810-IBA;GO:0005886-IBA	transmembrane transport-IEA;membrane-IEA;integral component of membrane-IEA;transmembrane transporter activity-IBA;transmembrane transporter activity-IEA;transport-IBA;plasma membrane-IBA	Biological Process-IEA;Cellular Component-IEA;Cellular Component-IEA;Molecular Function-IBA;Molecular Function-IEA;Biological Process-IBA;Cellular Component-IBA	2	GO:0005215;GO:0005886	transporter activity;plasma membrane	Molecular Function;Cellular Component			IPR000620;IPR030184;noIPR;noIPR	EamA domain;WAT1-related protein;WAT1-related protein;WAT1-related protein	PF00892 (PFAM);PTHR31218 (PANTHER);PTHR31218:SF114 (PANTHER);SSF103481 (SUPERFAMILY)	GO:0016020/GO:0016021;GO:0022857/GO:0016021;;	membrane/integral component of membrane;transmembrane transporter activity/integral component of membrane;;	Cellular Component/Cellular Component;Molecular Function/Cellular Component;;
AUR62028137-RA	helicase SEN1-like	3054	20	0	0.6627	nr_alias_viridiplantae	GO:0016020-IEA;GO:0016021-IEA	membrane-IEA;integral component of membrane-IEA	Cellular Component-IEA;Cellular Component-IEA							noIPR;noIPR;noIPR;noIPR;noIPR;noIPR;IPR027417	null;null;null;null;null;null;P-loop containing nucleoside triphosphate hydrolase	PF13086 (PFAM);G3DSA:3.40.50.300 (GENE3D);G3DSA:3.40.50.300 (GENE3D);PF13087 (PFAM);PTHR10887:SF393 (PANTHER);PTHR10887 (PANTHER);SSF52540 (SUPERFAMILY)	;;;;;;	;;;;;;	;;;;;;
AUR62028143-RA	non-symbiotic hemoglobin 2	456	20	2.7e-97	0.8907	nr_alias_viridiplantae	GO:0019825-IEA;GO:0046872-IEA;GO:0020037-IEA;GO:0019432-IEA;GO:0006631-IEA	oxygen binding-IEA;metal ion binding-IEA;heme binding-IEA;triglyceride biosynthetic process-IEA;fatty acid metabolic process-IEA	Molecular Function-IEA;Molecular Function-IEA;Molecular Function-IEA;Biological Process-IEA;Biological Process-IEA	5	GO:0006629;GO:0009058;GO:0009987;GO:0019825;GO:0044763	lipid metabolic process;biosynthetic process;cellular process;oxygen binding;cellular process	Biological Process;Biological Process;Biological Process;Molecular Function;Biological Process			IPR001032;noIPR;IPR000971;noIPR;noIPR;IPR000971;IPR009050	Leghaemoglobin;Leghaemoglobin;Globin;Globin;Globin;Globin;Globin-like	PR00188 (PRINTS);G3DSA:1.10.490.10 (GENE3D);PF00042 (PFAM);PTHR22924:SF63 (PANTHER);PTHR22924 (PANTHER);PS01033 (PROSITE_PROFILES);SSF46458 (SUPERFAMILY)	GO:0019825/GO:0020037;;GO:0020037/GO:0019825;;;GO:0020037/GO:0019825;	oxygen binding/heme binding;;heme binding/oxygen binding;;;heme binding/oxygen binding;	Molecular Function/Molecular Function;;Molecular Function/Molecular Function;;;Molecular Function/Molecular Function;
AUR62028197-RA	transcription factor MYB39	1083	20	0	0.6474	nr_alias_viridiplantae	GO:0003677-IEA	DNA binding-IEA	Molecular Function-IEA	1	GO:0003677	DNA binding	Molecular Function			IPR001005;noIPR;IPR001005;noIPR;noIPR;noIPR;IPR017930;IPR017930;IPR009057	SANT/Myb domain;SANT/Myb domain;SANT/Myb domain;SANT/Myb domain;SANT/Myb domain;SANT/Myb domain;Myb domain;Myb domain;Homeobox domain-like	SM00717 (SMART);G3DSA:1.10.10.60 (GENE3D);PF00249 (PFAM);G3DSA:1.10.10.60 (GENE3D);PTHR10641 (PANTHER);PTHR10641:SF846 (PANTHER);PS51294 (PROSITE_PROFILES);PS51294 (PROSITE_PROFILES);SSF46689 (SUPERFAMILY)	;;;;;;;;GO:0003677	;;;;;;;;DNA binding	;;;;;;;;Molecular Function
AUR62028175-RA	pentatricopeptide repeat-containing At5g27270 isoform X1	2916	20	0	0.7833	nr_alias_viridiplantae										IPR011990;IPR002885;IPR011990;IPR002885;IPR033443;IPR011990;noIPR;IPR002885;noIPR;noIPR;IPR002885;IPR002885;IPR002885;IPR002885;IPR002885;IPR002885;IPR002885;IPR002885;IPR002885;IPR002885;IPR002885;IPR002885;IPR002885;IPR002885;IPR002885;IPR002885;IPR002885;IPR002885;IPR002885;IPR002885;noIPR;noIPR	Tetratricopeptide-like helical domain;Pentatricopeptide repeat;Tetratricopeptide-like helical domain;Pentatricopeptide repeat;Pentacotripeptide-repeat region of PRORP;Tetratricopeptide-like helical domain;Tetratricopeptide-like helical domain;Pentatricopeptide repeat;Pentatricopeptide repeat;Pentatricopeptide repeat;Pentatricopeptide repeat;Pentatricopeptide repeat;Pentatricopeptide repeat;Pentat…	G3DSA:1.25.40.10 (GENE3D);TIGR00756 (TIGRFAM);G3DSA:1.25.40.10 (GENE3D);PF01535 (PFAM);PF17177 (PFAM);G3DSA:1.25.40.10 (GENE3D);G3DSA:3.30.2320.10 (GENE3D);PF13041 (PFAM);PTHR24015 (PANTHER);PTHR24015:SF1071 (PANTHER);PS51375 (PROSITE_PROFILES);PS51375 (PROSITE_PROFILES);PS51375 (PROSITE_PROFILES);PS51375 (PROSITE_PROFILES);PS51375 (PROSITE_PROFILES);PS51375 (PROSITE_PROFILES);PS51375 (PROSITE_PR…	GO:0005515;;GO:0005515;;;GO:0005515;;;;;;;;;;;;;;;;;;;;;;;;;;	protein binding;;protein binding;;;protein binding;;;;;;;;;;;;;;;;;;;;;;;;;;	Molecular Function;;Molecular Function;;;Molecular Function;;;;;;;;;;;;;;;;;;;;;;;;;;
AUR62028115-RA	thaumatin 1b	1146	20	1.1e-144	0.8347	nr_alias_viridiplantae	GO:0016020-IEA;GO:0016021-IEA;GO:0051707-ISS;GO:0005576-ISM	membrane-IEA;integral component of membrane-IEA;response to other organism-ISS;extracellular region-ISM	Cellular Component-IEA;Cellular Component-IEA;Biological Process-ISS;Cellular Component-ISM	4	GO:0005576;GO:0009605;GO:0009607;GO:0016020	extracellular region;response to external stimulus;response to biotic stimulus;membrane	Cellular Component;Biological Process;Biological Process;Cellular Component			IPR001938;IPR001938;IPR001938;IPR001938;noIPR;noIPR;IPR001938;IPR001938;noIPR	Thaumatin;Thaumatin;Thaumatin;Thaumatin;Thaumatin;Thaumatin;Thaumatin;Thaumatin;Thaumatin	PR00347 (PRINTS);SM00205 (SMART);PF00314 (PFAM);PIRSF002703 (PIRSF);G3DSA:2.60.110.10 (GENE3D);PTHR31048:SF64 (PANTHER);PTHR31048 (PANTHER);PS51367 (PROSITE_PROFILES);SSF49870 (SUPERFAMILY)	;;;;;;;;	;;;;;;;;	;;;;;;;;
AUR62028234-RA	ethylene-responsive transcription factor 14-like	396	20	6.7e-35	0.9342	nr_alias_viridiplantae	GO:0003677-IEA;GO:0003700-IEA;GO:0006351-IEA;GO:0006355-IEA;GO:0005634-IEA	DNA binding-IEA;DNA-binding transcription factor activity-IEA;transcription, DNA-templated-IEA;regulation of transcription, DNA-templated-IEA;nucleus-IEA	Molecular Function-IEA;Molecular Function-IEA;Biological Process-IEA;Biological Process-IEA;Cellular Component-IEA	5	GO:0003677;GO:0003700;GO:0005634;GO:0006139;GO:0009058	DNA binding;DNA-binding transcription factor activity;nucleus;nucleobase-containing compound metabolic process;biosynthetic process	Molecular Function;Molecular Function;Cellular Component;Biological Process;Biological Process			IPR001471;IPR001471;IPR001471;IPR017392;IPR001471;noIPR;noIPR;IPR001471;IPR016177	AP2/ERF domain;AP2/ERF domain;AP2/ERF domain;AP2/ERF transcription factor ERF/PTI6;AP2/ERF domain;AP2/ERF domain;AP2/ERF domain;AP2/ERF domain;DNA-binding domain	PR00367 (PRINTS);SM00380 (SMART);PF00847 (PFAM);PIRSF038123 (PIRSF);G3DSA:3.30.730.10 (GENE3D);PTHR31190:SF44 (PANTHER);PTHR31190 (PANTHER);PS51032 (PROSITE_PROFILES);SSF54171 (SUPERFAMILY)	GO:0003700/GO:0006355;GO:0003700/GO:0006355;GO:0003700/GO:0006355;GO:0003700;GO:0003700/GO:0006355;;;GO:0003700/GO:0006355;GO:0003677	DNA-binding transcription factor activity/regulation of transcription, DNA-templated;DNA-binding transcription factor activity/regulation of transcription, DNA-templated;DNA-binding transcription factor activity/regulation of transcription, DNA-templated;DNA-binding transcription factor activity;DNA-binding transcription factor activity/regulation of transcription, DNA-templated;;;DNA-binding tra…	Molecular Function/Biological Process;Molecular Function/Biological Process;Molecular Function/Biological Process;Molecular Function;Molecular Function/Biological Process;;;Molecular Function/Biological Process;Molecular Function
AUR62028215-RA	serine threonine- kinase minibrain-like isoform X1	2925	20	0	0.7509	nr_alias_viridiplantae	GO:0000166-IEA;GO:0005829-IEA;GO:0004672-IEA;GO:0009506-IEA;GO:0009737-IEA;GO:0004674-IEA;GO:0005524-IEA;GO:0006468-IEA	nucleotide binding-IEA;cytosol-IEA;protein kinase activity-IEA;plasmodesma-IEA;response to abscisic acid-IEA;protein serine/threonine kinase activity-IEA;ATP binding-IEA;protein phosphorylation-IEA	Molecular Function-IEA;Cellular Component-IEA;Molecular Function-IEA;Cellular Component-IEA;Biological Process-IEA;Molecular Function-IEA;Molecular Function-IEA;Biological Process-IEA	3	GO:0000166;GO:0006464;GO:0016301	nucleotide binding;cellular protein modification process;kinase activity	Molecular Function;Biological Process;Molecular Function	EC:2.7.11	Transferring phosphorus-containing groups	IPR000719;noIPR;IPR000719;noIPR;noIPR;noIPR;IPR000719;IPR011009	Protein kinase domain;Protein kinase domain;Protein kinase domain;Protein kinase domain;Protein kinase domain;Protein kinase domain;Protein kinase domain;Protein kinase-like domain	SM00220 (SMART);G3DSA:3.30.200.20 (GENE3D);PF00069 (PFAM);G3DSA:1.10.510.10 (GENE3D);PTHR24058:SF78 (PANTHER);PTHR24058 (PANTHER);PS50011 (PROSITE_PROFILES);SSF56112 (SUPERFAMILY)	GO:0006468/GO:0004672/GO:0005524;;GO:0006468/GO:0004672/GO:0005524;;;;GO:0006468/GO:0004672/GO:0005524;	protein phosphorylation/protein kinase activity/ATP binding;;protein phosphorylation/protein kinase activity/ATP binding;;;;protein phosphorylation/protein kinase activity/ATP binding;	Biological Process/Molecular Function/Molecular Function;;Biological Process/Molecular Function/Molecular Function;;;;Biological Process/Molecular Function/Molecular Function;
AUR62028132-RA	probable disease resistance RF45 isoform X1	804	20	9.6e-151	0.7206	nr_alias_viridiplantae	GO:0043531-IEA;GO:0006952-IEA	ADP binding-IEA;defense response-IEA	Molecular Function-IEA;Biological Process-IEA	2	GO:0000166;GO:0006950	nucleotide binding;response to stress	Molecular Function;Biological Process			IPR011991;IPR002182;noIPR;noIPR;noIPR;IPR027417	Winged helix-turn-helix DNA-binding domain;NB-ARC;NB-ARC;NB-ARC;NB-ARC;P-loop containing nucleoside triphosphate hydrolase	G3DSA:1.10.10.10 (GENE3D);PF00931 (PFAM);G3DSA:1.10.20.10 (GENE3D);PTHR23155 (PANTHER);PTHR23155:SF748 (PANTHER);SSF52540 (SUPERFAMILY)	;GO:0043531;;;;	;ADP binding;;;;	;Molecular Function;;;;
AUR62028085-RA	caffeic acid 3-O-methyltransferase	1092	20	0	0.7244	nr_alias_viridiplantae	GO:0016206-IEA;GO:0008171-IEA;GO:0046983-IEA;GO:0047763-IEA;GO:0009809-IEA;GO:0009699-IEA;GO:0016740-IEA;GO:0008168-IEA;GO:0032259-IEA	catechol O-methyltransferase activity-IEA;O-methyltransferase activity-IEA;protein dimerization activity-IEA;caffeate O-methyltransferase activity-IEA;lignin biosynthetic process-IEA;phenylpropanoid biosynthetic process-IEA;transferase activity-IEA;methyltransferase activity-IEA;methylation-IEA	Molecular Function-IEA;Molecular Function-IEA;Molecular Function-IEA;Molecular Function-IEA;Biological Process-IEA;Biological Process-IEA;Molecular Function-IEA;Molecular Function-IEA;Biological Process-IEA	3	GO:0005515;GO:0008152;GO:0016740	protein binding;metabolic process;transferase activity	Molecular Function;Biological Process;Molecular Function			IPR016461;noIPR;IPR011991;IPR012967;IPR001077;noIPR;noIPR;IPR016461;IPR029063;IPR011991	O-methyltransferase COMT-type;O-methyltransferase COMT-type;Winged helix-turn-helix DNA-binding domain;Plant methyltransferase dimerisation;O-methyltransferase, family 2;O-methyltransferase, family 2;O-methyltransferase, family 2;O-methyltransferase COMT-type;S-adenosyl-L-methionine-dependent methyltransferase;Winged helix-turn-helix DNA-binding domain	PIRSF005739 (PIRSF);G3DSA:3.40.50.150 (GENE3D);G3DSA:1.10.10.10 (GENE3D);PF08100 (PFAM);PF00891 (PFAM);PTHR11746 (PANTHER);PTHR11746:SF117 (PANTHER);PS51683 (PROSITE_PROFILES);SSF53335 (SUPERFAMILY);SSF46785 (SUPERFAMILY)	GO:0008168;;;GO:0046983;GO:0008171;;;GO:0008168;;	methyltransferase activity;;;protein dimerization activity;O-methyltransferase activity;;;methyltransferase activity;;	Molecular Function;;;Molecular Function;Molecular Function;;;Molecular Function;;
AUR62028126-RA	sphingoid long-chain bases kinase 1	963	20	4e-166	0.8432	nr_alias_viridiplantae	GO:0016310-IEA;GO:0016301-IEA	phosphorylation-IEA;kinase activity-IEA	Biological Process-IEA;Molecular Function-IEA	1	GO:0016301	kinase activity	Molecular Function			noIPR;noIPR;IPR016064	null;null;NAD kinase/diacylglycerol kinase-like domain	PTHR12358:SF50 (PANTHER);PTHR12358 (PANTHER);SSF111331 (SUPERFAMILY)	;;	;;	;;
AUR62028148-RA	hypothetical protein SOVF_005500	612	20	3.9e-99	0.7937	nr_alias_viridiplantae	GO:0016020-IEA;GO:0016021-IEA	membrane-IEA;integral component of membrane-IEA	Cellular Component-IEA;Cellular Component-IEA	1	GO:0016020	membrane	Cellular Component			IPR009606;noIPR;noIPR	Protein of unknown function DUF1218;Protein of unknown function DUF1218;Protein of unknown function DUF1218	PF06749 (PFAM);PTHR31769 (PANTHER);PTHR31769:SF33 (PANTHER)	;;	;;	;;
AUR62028205-RA	zinc-binding family	489	20	8.7e-10	0.8887	nr_alias_viridiplantae										noIPR;noIPR	null;null	PTHR31065 (PANTHER);PTHR31065:SF19 (PANTHER)	;	;	;
AUR62028238-RA	PREDICTED: uncharacterized protein LOC109229530	1866	20	0	0.7274	nr_alias_viridiplantae	GO:0008150-ND;GO:0009507-ISM;GO:0003674-ND	biological_process-ND;chloroplast-ISM;molecular_function-ND	Biological Process-ND;Cellular Component-ISM;Molecular Function-ND	1	GO:0009536	plastid	Cellular Component			IPR002035;IPR011205;IPR024553;noIPR;IPR002035	von Willebrand factor, type A;Uncharacterised conserved protein UCP015417, vWA;Domain of unknown function DUF2828;Domain of unknown function DUF2828;von Willebrand factor, type A	G3DSA:3.40.50.410 (GENE3D);PIRSF015417 (PIRSF);PF11443 (PFAM);PTHR31373 (PANTHER);SSF53300 (SUPERFAMILY)	;;;;	;;;;	;;;;
AUR62028164-RA	replication A 70 kDa DNA-binding subunit D-like	1275	20	9.3e-103	0.5764	nr_alias_viridiplantae	GO:0003677-IEA;GO:0006281-IEA;GO:0006260-IEA;GO:0006310-IEA;GO:0005634-IEA;GO:0003676-IEA	DNA binding-IEA;DNA repair-IEA;DNA replication-IEA;DNA recombination-IEA;nucleus-IEA;nucleic acid binding-IEA	Molecular Function-IEA;Biological Process-IEA;Biological Process-IEA;Biological Process-IEA;Cellular Component-IEA;Molecular Function-IEA							noIPR;noIPR;noIPR;noIPR;IPR012340;IPR012340;IPR012340	null;null;null;null;Nucleic acid-binding, OB-fold;Nucleic acid-binding, OB-fold;Nucleic acid-binding, OB-fold	G3DSA:2.40.50.140 (GENE3D);G3DSA:2.40.50.140 (GENE3D);G3DSA:2.40.50.140 (GENE3D);PTHR23273 (PANTHER);SSF50249 (SUPERFAMILY);SSF50249 (SUPERFAMILY);SSF50249 (SUPERFAMILY)	;;;;;;	;;;;;;	;;;;;;
AUR62028117-RA	hypothetical protein SOVF_142870	537	20	5.9e-87	0.8254	nr_alias_viridiplantae										IPR029159;noIPR	Casein Kinase 2 substrate;Casein Kinase 2 substrate	PF15011 (PFAM);PTHR37904 (PANTHER)	;	;	;
AUR62028080-RA	transcription factor TFIIIB component B isoform X5	2388	20	0	0.6142	nr_alias_viridiplantae	GO:0003677-IEA;GO:0006359-IEA;GO:0000126-IEA;GO:0005634-IEA;GO:0001026-IEA	DNA binding-IEA;regulation of transcription by RNA polymerase III-IEA;transcription factor TFIIIB complex-IEA;nucleus-IEA;obsolete TFIIIB-type transcription factor activity-IEA	Molecular Function-IEA;Biological Process-IEA;Cellular Component-IEA;Cellular Component-IEA;Molecular Function-IEA	4	GO:0003677;GO:0005634;GO:0006139;GO:0009058	DNA binding;nucleus;nucleobase-containing compound metabolic process;biosynthetic process	Molecular Function;Cellular Component;Biological Process;Biological Process			IPR001005;noIPR;noIPR;noIPR;IPR030701;IPR017884;IPR009057	SANT/Myb domain;SANT/Myb domain;SANT/Myb domain;SANT/Myb domain;Transcription factor TFIIIB component B'';SANT domain;Homeobox domain-like	SM00717 (SMART);PF15963 (PFAM);G3DSA:1.10.10.60 (GENE3D);PTHR22929:SF3 (PANTHER);PTHR22929 (PANTHER);PS51293 (PROSITE_PROFILES);SSF46689 (SUPERFAMILY)	;;;;GO:0006383/GO:0001026/GO:0000126;;GO:0003677	;;;;transcription by RNA polymerase III/obsolete TFIIIB-type transcription factor activity/transcription factor TFIIIB complex;;DNA binding	;;;;Biological Process/Molecular Function/Cellular Component;;Molecular Function
AUR62028226-RA	CASP 5B3	459	20	7.2e-67	0.8498	nr_alias_viridiplantae	GO:0016020-IEA;GO:0016021-IEA;GO:0005886-IEA	membrane-IEA;integral component of membrane-IEA;plasma membrane-IEA	Cellular Component-IEA;Cellular Component-IEA;Cellular Component-IEA	1	GO:0005886	plasma membrane	Cellular Component			IPR006702;noIPR;noIPR	Domain of unknown function DUF588;Domain of unknown function DUF588;Domain of unknown function DUF588	PF04535 (PFAM);PTHR32021:SF11 (PANTHER);PTHR32021 (PANTHER)	;;	;;	;;
AUR62028151-RA	altered inheritance rate of mitochondria 25-like	2247	20	0	0.7859	nr_alias_viridiplantae	GO:0005739-IEA;GO:0016020-IBA;GO:0017121-IEA;GO:0017128-IBA;GO:0009536-IEA	mitochondrion-IEA;membrane-IBA;plasma membrane phospholipid scrambling-IEA;phospholipid scramblase activity-IBA;plastid-IEA	Cellular Component-IEA;Cellular Component-IBA;Biological Process-IEA;Molecular Function-IBA;Cellular Component-IEA	5	GO:0005215;GO:0005739;GO:0009536;GO:0016020;GO:0016043	transporter activity;mitochondrion;plastid;membrane;cellular component organization	Molecular Function;Cellular Component;Cellular Component;Cellular Component;Biological Process			IPR005552;noIPR;IPR005552;IPR025659	Scramblase;Scramblase;Scramblase;Tubby C-terminal-like domain	PF03803 (PFAM);PTHR23248:SF41 (PANTHER);PTHR23248 (PANTHER);SSF54518 (SUPERFAMILY)	;;;	;;;	;;;
AUR62028165-RA	anthocyanidin 3-O-glucosyltransferase 2-like	1404	20	3.5e-173	0.7079	nr_alias_viridiplantae	GO:0008152-IEA;GO:0016757-IEA;GO:0016758-IEA;GO:0080043-IBA;GO:0052696-IBA;GO:0080044-IBA;GO:0043231-IBA;GO:0016740-IEA;GO:0009813-IBA	metabolic process-IEA;transferase activity, transferring glycosyl groups-IEA;transferase activity, transferring hexosyl groups-IEA;quercetin 3-O-glucosyltransferase activity-IBA;flavonoid glucuronidation-IBA;quercetin 7-O-glucosyltransferase activity-IBA;intracellular membrane-bounded organelle-IBA;transferase activity-IEA;flavonoid biosynthetic process-IBA	Biological Process-IEA;Molecular Function-IEA;Molecular Function-IEA;Molecular Function-IBA;Biological Process-IBA;Molecular Function-IBA;Cellular Component-IBA;Molecular Function-IEA;Biological Process-IBA	7	GO:0005622;GO:0005975;GO:0009058;GO:0009987;GO:0016740;GO:0044723;GO:0044763	intracellular;carbohydrate metabolic process;biosynthetic process;cellular process;transferase activity;carbohydrate metabolic process;cellular process	Cellular Component;Biological Process;Biological Process;Biological Process;Molecular Function;Biological Process;Biological Process			IPR002213;noIPR;noIPR;IPR002213;noIPR;noIPR	UDP-glucuronosyl/UDP-glucosyltransferase;UDP-glucuronosyl/UDP-glucosyltransferase;UDP-glucuronosyl/UDP-glucosyltransferase;UDP-glucuronosyl/UDP-glucosyltransferase;UDP-glucuronosyl/UDP-glucosyltransferase;UDP-glucuronosyl/UDP-glucosyltransferase	PF00201 (PFAM);G3DSA:3.40.50.2000 (GENE3D);G3DSA:3.40.50.2000 (GENE3D);PTHR11926 (PANTHER);PTHR11926:SF444 (PANTHER);SSF53756 (SUPERFAMILY)	GO:0008152/GO:0016758;;;GO:0008152/GO:0016758;;	metabolic process/transferase activity, transferring hexosyl groups;;;metabolic process/transferase activity, transferring hexosyl groups;;	Biological Process/Molecular Function;;;Biological Process/Molecular Function;;
AUR62028104-RA	uncharacterized calcium-binding At1g02270	1326	20	0	0.8745	nr_alias_viridiplantae	GO:0090305-IEA;GO:0004527-IEA;GO:0005509-IEA;GO:0004519-IEA	nucleic acid phosphodiester bond hydrolysis-IEA;exonuclease activity-IEA;calcium ion binding-IEA;endonuclease activity-IEA	Biological Process-IEA;Molecular Function-IEA;Molecular Function-IEA;Molecular Function-IEA	2	GO:0004518;GO:0005488	nuclease activity;binding	Molecular Function;Molecular Function			IPR005135;IPR005135;noIPR;noIPR;IPR002048;IPR005135;IPR011992	Endonuclease/exonuclease/phosphatase;Endonuclease/exonuclease/phosphatase;Endonuclease/exonuclease/phosphatase;Endonuclease/exonuclease/phosphatase;EF-hand domain;Endonuclease/exonuclease/phosphatase;EF-hand domain pair	G3DSA:3.60.10.10 (GENE3D);PF03372 (PFAM);PTHR12121:SF62 (PANTHER);PTHR12121 (PANTHER);PS50222 (PROSITE_PROFILES);SSF56219 (SUPERFAMILY);SSF47473 (SUPERFAMILY)	;;;;GO:0005509;;	;;;;calcium ion binding;;	;;;;Molecular Function;;
AUR62028223-RA	1-aminocyclopropane-1-carboxylate oxidase homolog 1-like	1020	20	9.5e-161	0.6533	nr_alias_viridiplantae	GO:0051213-IBA;GO:0046872-IEA;GO:0016491-IEA;GO:0055114-IEA	dioxygenase activity-IBA;metal ion binding-IEA;oxidoreductase activity-IEA;oxidation-reduction process-IEA	Molecular Function-IBA;Molecular Function-IEA;Molecular Function-IEA;Biological Process-IEA	1	GO:0003824	catalytic activity	Molecular Function			IPR026992;IPR027443;IPR005123;IPR027443;noIPR;noIPR;IPR005123;noIPR	Non-haem dioxygenase N-terminal domain;Isopenicillin N synthase-like;Oxoglutarate/iron-dependent dioxygenase;Isopenicillin N synthase-like;Isopenicillin N synthase-like;Isopenicillin N synthase-like;Oxoglutarate/iron-dependent dioxygenase;Oxoglutarate/iron-dependent dioxygenase	PF14226 (PFAM);G3DSA:2.60.120.330 (GENE3D);PF03171 (PFAM);G3DSA:2.60.120.330 (GENE3D);PTHR10209:SF254 (PANTHER);PTHR10209 (PANTHER);PS51471 (PROSITE_PROFILES);SSF51197 (SUPERFAMILY)	;;GO:0016491/GO:0055114;;;;GO:0016491/GO:0055114;	;;oxidoreductase activity/oxidation-reduction process;;;;oxidoreductase activity/oxidation-reduction process;	;;Molecular Function/Biological Process;;;;Molecular Function/Biological Process;
AUR62028134-RA	UPF0481 At3g47200	1173	20	3e-175	0.6788	nr_alias_viridiplantae	GO:0016020-IEA;GO:0016021-IEA	membrane-IEA;integral component of membrane-IEA	Cellular Component-IEA;Cellular Component-IEA	1	GO:0016020	membrane	Cellular Component			IPR004158;noIPR	Protein of unknown function DUF247, plant;Protein of unknown function DUF247, plant	PF03140 (PFAM);PTHR31549 (PANTHER)	;	;	;
AUR62028228-RA	transcription factor bHLH104 isoform X1	735	20	3.8e-129	0.6618	nr_alias_viridiplantae	GO:0003677-IEA;GO:0046983-IEA	DNA binding-IEA;protein dimerization activity-IEA	Molecular Function-IEA;Molecular Function-IEA	1	GO:0005515	protein binding	Molecular Function			noIPR;IPR011598;noIPR;noIPR;IPR011598	null;Myc-type, basic helix-loop-helix (bHLH) domain;Myc-type, basic helix-loop-helix (bHLH) domain;Myc-type, basic helix-loop-helix (bHLH) domain;Myc-type, basic helix-loop-helix (bHLH) domain	G3DSA:1.20.5.1000 (GENE3D);G3DSA:4.10.280.10 (GENE3D);PTHR23042:SF94 (PANTHER);PTHR23042 (PANTHER);SSF47459 (SUPERFAMILY)	;GO:0046983;;;GO:0046983	;protein dimerization activity;;;protein dimerization activity	;Molecular Function;;;Molecular Function
AUR62028154-RA	reverse transcriptase	576	20	6.5e-62	0.5881	nr_alias_viridiplantae	GO:0003676-IEA	nucleic acid binding-IEA	Molecular Function-IEA							IPR005135;noIPR;noIPR;IPR005135	Endonuclease/exonuclease/phosphatase;Endonuclease/exonuclease/phosphatase;Endonuclease/exonuclease/phosphatase;Endonuclease/exonuclease/phosphatase	G3DSA:3.60.10.10 (GENE3D);PTHR19446 (PANTHER);PTHR19446:SF423 (PANTHER);SSF56219 (SUPERFAMILY)	;;;	;;;	;;;
AUR62028185-RA	probable calcium-binding CML18	495	20	4.3e-100	0.9334	nr_alias_viridiplantae	GO:0032440-IEA;GO:0016491-IEA;GO:0005509-IBA;GO:0005509-IEA;GO:0055114-IEA	2-alkenal reductase [NAD(P)] activity-IEA;oxidoreductase activity-IEA;calcium ion binding-IBA;calcium ion binding-IEA;oxidation-reduction process-IEA	Molecular Function-IEA;Molecular Function-IEA;Molecular Function-IBA;Molecular Function-IEA;Biological Process-IEA	4	GO:0003824;GO:0005488;GO:0008152;GO:0044710	catalytic activity;binding;metabolic process;metabolic process	Molecular Function;Molecular Function;Biological Process;Biological Process	EC:1.3.1.74	2-alkenal reductase (NAD(P)(+))	IPR002048;noIPR;noIPR;noIPR;noIPR;IPR002048;noIPR;noIPR;IPR002048;IPR002048;IPR002048;IPR002048;IPR011992	EF-hand domain;EF-hand domain;EF-hand domain;EF-hand domain;EF-hand domain;EF-hand domain;EF-hand domain;EF-hand domain;EF-hand domain;EF-hand domain;EF-hand domain;EF-hand domain;EF-hand domain pair	SM00054 (SMART);G3DSA:1.10.238.10 (GENE3D);G3DSA:1.10.238.10 (GENE3D);G3DSA:1.10.238.10 (GENE3D);G3DSA:1.10.238.10 (GENE3D);PF13499 (PFAM);PTHR10891:SF666 (PANTHER);PTHR10891 (PANTHER);PS50222 (PROSITE_PROFILES);PS50222 (PROSITE_PROFILES);PS50222 (PROSITE_PROFILES);PS50222 (PROSITE_PROFILES);SSF47473 (SUPERFAMILY)	GO:0005509;;;;;GO:0005509;;;GO:0005509;GO:0005509;GO:0005509;GO:0005509;	calcium ion binding;;;;;calcium ion binding;;;calcium ion binding;calcium ion binding;calcium ion binding;calcium ion binding;	Molecular Function;;;;;Molecular Function;;;Molecular Function;Molecular Function;Molecular Function;Molecular Function;
AUR62028181-RA	TOM1 2	1104	20	0	0.8864	nr_alias_viridiplantae	GO:0006886-IEA;GO:0005622-IEA	intracellular protein transport-IEA;intracellular-IEA	Biological Process-IEA;Cellular Component-IEA	2	GO:0005622;GO:0006810	intracellular;transport	Cellular Component;Biological Process			IPR002014;IPR008942;IPR014645;IPR004152;IPR002014;noIPR;noIPR;noIPR;IPR004152;IPR002014;noIPR;IPR008942	VHS domain;ENTH/VHS;Target of Myb protein 1;GAT domain;VHS domain;VHS domain;VHS domain;VHS domain;GAT domain;VHS domain;VHS domain;ENTH/VHS	SM00288 (SMART);G3DSA:1.25.40.90 (GENE3D);PIRSF036948 (PIRSF);PF03127 (PFAM);PF00790 (PFAM);G3DSA:1.20.58.160 (GENE3D);PTHR13856 (PANTHER);PTHR13856:SF127 (PANTHER);PS50909 (PROSITE_PROFILES);PS50179 (PROSITE_PROFILES);SSF89009 (SUPERFAMILY);SSF48464 (SUPERFAMILY)	GO:0006886;;;GO:0005622/GO:0006886;GO:0006886;;;;GO:0005622/GO:0006886;GO:0006886;;	intracellular protein transport;;;intracellular/intracellular protein transport;intracellular protein transport;;;;intracellular/intracellular protein transport;intracellular protein transport;;	Biological Process;;;Cellular Component/Biological Process;Biological Process;;;;Cellular Component/Biological Process;Biological Process;;
AUR62028102-RA	bifunctional aspartokinase homoserine dehydrogenase chloroplastic-like	2766	20	0	0.9045	nr_alias_viridiplantae	GO:0009507-IEA;GO:0016491-IEA;GO:0050661-IEA;GO:0055114-IEA;GO:0016310-IEA;GO:0016597-IEA;GO:0016740-IEA;GO:0016301-IEA;GO:0008152-IEA;GO:0004072-IEA;GO:0006520-IEA;GO:0008652-IEA;GO:0004412-IEA;GO:0009536-IEA	chloroplast-IEA;oxidoreductase activity-IEA;NADP binding-IEA;oxidation-reduction process-IEA;phosphorylation-IEA;amino acid binding-IEA;transferase activity-IEA;kinase activity-IEA;metabolic process-IEA;aspartate kinase activity-IEA;cellular amino acid metabolic process-IEA;cellular amino acid biosynthetic process-IEA;homoserine dehydrogenase activity-IEA;plastid-IEA	Cellular Component-IEA;Molecular Function-IEA;Molecular Function-IEA;Biological Process-IEA;Biological Process-IEA;Molecular Function-IEA;Molecular Function-IEA;Molecular Function-IEA;Biological Process-IEA;Molecular Function-IEA;Biological Process-IEA;Biological Process-IEA;Molecular Function-IEA;Cellular Component-IEA	4	GO:0000166;GO:0009058;GO:0009536;GO:0016301	nucleotide binding;biosynthetic process;plastid;kinase activity	Molecular Function;Biological Process;Cellular Component;Molecular Function	EC:1.1.1.3;EC:2.7.2.4	Homoserine dehydrogenase;Aspartate kinase	noIPR;noIPR;IPR005106;IPR001342;noIPR;IPR001341;IPR002912;noIPR;noIPR;IPR001048;IPR027795;noIPR;noIPR;IPR002912;IPR002912;IPR001048;noIPR;noIPR;noIPR;IPR016040	null;null;Aspartate/homoserine dehydrogenase, NAD-binding;Homoserine dehydrogenase, catalytic;Homoserine dehydrogenase, catalytic;Aspartate kinase domain;ACT domain;ACT domain;ACT domain;Aspartate/glutamate/uridylate kinase;GATS-like ACT domain;GATS-like ACT domain;GATS-like ACT domain;ACT domain;ACT domain;Aspartate/glutamate/uridylate kinase;Aspartate/glutamate/uridylate kinase;Aspartate/glutam…	G3DSA:3.40.50.720 (GENE3D);G3DSA:3.30.70.260 (GENE3D);PF03447 (PFAM);PF00742 (PFAM);G3DSA:3.30.70.260 (GENE3D);TIGR00657 (TIGRFAM);PF01842 (PFAM);G3DSA:3.30.360.10 (GENE3D);G3DSA:3.40.1160.10 (GENE3D);PF00696 (PFAM);PF13840 (PFAM);PTHR43070 (PANTHER);PTHR43070:SF3 (PANTHER);PS51671 (PROSITE_PROFILES);PS51671 (PROSITE_PROFILES);SSF53633 (SUPERFAMILY);SSF55021 (SUPERFAMILY);SSF55347 (SUPERFAMILY);S…	;;GO:0055114/GO:0016491/GO:0050661;GO:0006520/GO:0055114;;GO:0004072/GO:0008652;;;;;;;;;;;;;;	;;oxidation-reduction process/oxidoreductase activity/NADP binding;cellular amino acid metabolic process/oxidation-reduction process;;aspartate kinase activity/cellular amino acid biosynthetic process;;;;;;;;;;;;;;	;;Biological Process/Molecular Function/Molecular Function;Biological Process/Biological Process;;Molecular Function/Biological Process;;;;;;;;;;;;;;
AUR62028173-RA	hypothetical protein SOVF_070210	381	20	3.1e-34	0.8283	nr_alias_viridiplantae										noIPR;noIPR	null;null	PTHR36709 (PANTHER);PTHR36709:SF2 (PANTHER)	;	;	;
AUR62028095-RA	peroxidase 5-like	1068	20	0	0.8434	nr_alias_viridiplantae	GO:0006979-IEA;GO:0004601-IEA;GO:0016491-IEA;GO:0046872-IEA;GO:0020037-IEA;GO:0055114-IEA;GO:0098869-IEA;GO:0005576-IEA;GO:0042744-IEA	response to oxidative stress-IEA;peroxidase activity-IEA;oxidoreductase activity-IEA;metal ion binding-IEA;heme binding-IEA;oxidation-reduction process-IEA;cellular oxidant detoxification-IEA;extracellular region-IEA;hydrogen peroxide catabolic process-IEA	Biological Process-IEA;Molecular Function-IEA;Molecular Function-IEA;Molecular Function-IEA;Molecular Function-IEA;Biological Process-IEA;Biological Process-IEA;Cellular Component-IEA;Biological Process-IEA	6	GO:0003824;GO:0005488;GO:0005576;GO:0006950;GO:0009056;GO:0009987	catalytic activity;binding;extracellular region;response to stress;catabolic process;cellular process	Molecular Function;Molecular Function;Cellular Component;Biological Process;Biological Process;Biological Process	EC:1.11.1.7	Peroxidase	IPR002016;IPR000823;noIPR;noIPR;IPR002016;noIPR;noIPR;IPR002016;IPR010255	Haem peroxidase, plant/fungal/bacterial;Plant peroxidase;Plant peroxidase;Plant peroxidase;Haem peroxidase, plant/fungal/bacterial;Haem peroxidase, plant/fungal/bacterial;Haem peroxidase, plant/fungal/bacterial;Haem peroxidase, plant/fungal/bacterial;Haem peroxidase	PR00458 (PRINTS);PR00461 (PRINTS);G3DSA:1.10.420.10 (GENE3D);G3DSA:1.10.520.10 (GENE3D);PF00141 (PFAM);PTHR31235:SF115 (PANTHER);PTHR31235 (PANTHER);PS50873 (PROSITE_PROFILES);SSF48113 (SUPERFAMILY)	GO:0055114/GO:0006979/GO:0020037/GO:0004601;GO:0004601/GO:0055114/GO:0006979/GO:0020037;;;GO:0055114/GO:0006979/GO:0020037/GO:0004601;;;GO:0055114/GO:0006979/GO:0020037/GO:0004601;GO:0006979/GO:0055114/GO:0020037/GO:0004601	oxidation-reduction process/response to oxidative stress/heme binding/peroxidase activity;peroxidase activity/oxidation-reduction process/response to oxidative stress/heme binding;;;oxidation-reduction process/response to oxidative stress/heme binding/peroxidase activity;;;oxidation-reduction process/response to oxidative stress/heme binding/peroxidase activity;response to oxidative stress/oxidat…	Biological Process/Biological Process/Molecular Function/Molecular Function;Molecular Function/Biological Process/Biological Process/Molecular Function;;;Biological Process/Biological Process/Molecular Function/Molecular Function;;;Biological Process/Biological Process/Molecular Function/Molecular Function;Biological Process/Biological Process/Molecular Function/Molecular Function
AUR62028224-RA	1-aminocyclopropane-1-carboxylate oxidase homolog 1-like	1110	20	1.5e-168	0.7319	nr_alias_viridiplantae	GO:0051213-IBA;GO:0046872-IEA;GO:0016491-IEA;GO:0055114-IEA	dioxygenase activity-IBA;metal ion binding-IEA;oxidoreductase activity-IEA;oxidation-reduction process-IEA	Molecular Function-IBA;Molecular Function-IEA;Molecular Function-IEA;Biological Process-IEA	4	GO:0003824;GO:0005488;GO:0008152;GO:0044710	catalytic activity;binding;metabolic process;metabolic process	Molecular Function;Molecular Function;Biological Process;Biological Process			IPR005123;IPR026992;IPR027443;noIPR;noIPR;IPR005123;noIPR	Oxoglutarate/iron-dependent dioxygenase;Non-haem dioxygenase N-terminal domain;Isopenicillin N synthase-like;Isopenicillin N synthase-like;Isopenicillin N synthase-like;Oxoglutarate/iron-dependent dioxygenase;Oxoglutarate/iron-dependent dioxygenase	PF03171 (PFAM);PF14226 (PFAM);G3DSA:2.60.120.330 (GENE3D);PTHR10209 (PANTHER);PTHR10209:SF254 (PANTHER);PS51471 (PROSITE_PROFILES);SSF51197 (SUPERFAMILY)	GO:0016491/GO:0055114;;;;;GO:0016491/GO:0055114;	oxidoreductase activity/oxidation-reduction process;;;;;oxidoreductase activity/oxidation-reduction process;	Molecular Function/Biological Process;;;;;Molecular Function/Biological Process;
AUR62028191-RA	binding partner of ACD11 1	786	20	2.9e-174	0.8712	nr_alias_viridiplantae	GO:0000166-IEA;GO:0009735-IEA;GO:0003676-IEA	nucleotide binding-IEA;response to cytokinin-IEA;nucleic acid binding-IEA	Molecular Function-IEA;Biological Process-IEA;Molecular Function-IEA	3	GO:0000166;GO:0003676;GO:0009719	nucleotide binding;nucleic acid binding;response to endogenous stimulus	Molecular Function;Molecular Function;Biological Process			IPR000504;noIPR;IPR000504;noIPR;noIPR;IPR000504;IPR000504	RNA recognition motif domain;RNA recognition motif domain;RNA recognition motif domain;RNA recognition motif domain;RNA recognition motif domain;RNA recognition motif domain;RNA recognition motif domain	SM00360 (SMART);G3DSA:3.30.70.330 (GENE3D);PF00076 (PFAM);PTHR32343 (PANTHER);PTHR32343:SF13 (PANTHER);PS50102 (PROSITE_PROFILES);SSF54928 (SUPERFAMILY)	GO:0003676;;GO:0003676;;;GO:0003676;GO:0003676	nucleic acid binding;;nucleic acid binding;;;nucleic acid binding;nucleic acid binding	Molecular Function;;Molecular Function;;;Molecular Function;Molecular Function
AUR62028193-RA	heat stress transcription factor A-1e-like	1503	20	0	0.7345	nr_alias_viridiplantae	GO:0003677-IEA;GO:0003700-IEA;GO:0006355-IEA;GO:0043565-IEA;GO:0005634-IEA	DNA binding-IEA;DNA-binding transcription factor activity-IEA;regulation of transcription, DNA-templated-IEA;sequence-specific DNA binding-IEA;nucleus-IEA	Molecular Function-IEA;Molecular Function-IEA;Biological Process-IEA;Molecular Function-IEA;Cellular Component-IEA	5	GO:0003677;GO:0003700;GO:0005634;GO:0006139;GO:0009058	DNA binding;DNA-binding transcription factor activity;nucleus;nucleobase-containing compound metabolic process;biosynthetic process	Molecular Function;Molecular Function;Cellular Component;Biological Process;Biological Process			IPR000232;IPR000232;IPR011991;IPR000232;noIPR;noIPR;IPR027725;IPR011991	Heat shock factor (HSF)-type, DNA-binding;Heat shock factor (HSF)-type, DNA-binding;Winged helix-turn-helix DNA-binding domain;Heat shock factor (HSF)-type, DNA-binding;Heat shock factor (HSF)-type, DNA-binding;Heat shock factor (HSF)-type, DNA-binding;Heat shock transcription factor family;Winged helix-turn-helix DNA-binding domain	PR00056 (PRINTS);SM00415 (SMART);G3DSA:1.10.10.10 (GENE3D);PF00447 (PFAM);G3DSA:1.20.5.340 (GENE3D);PTHR10015:SF225 (PANTHER);PTHR10015 (PANTHER);SSF46785 (SUPERFAMILY)	GO:0043565/GO:0005634/GO:0003700/GO:0006355;GO:0043565/GO:0005634/GO:0003700/GO:0006355;;GO:0043565/GO:0005634/GO:0003700/GO:0006355;;;;	sequence-specific DNA binding/nucleus/DNA-binding transcription factor activity/regulation of transcription, DNA-templated;sequence-specific DNA binding/nucleus/DNA-binding transcription factor activity/regulation of transcription, DNA-templated;;sequence-specific DNA binding/nucleus/DNA-binding transcription factor activity/regulation of transcription, DNA-templated;;;;	Molecular Function/Cellular Component/Molecular Function/Biological Process;Molecular Function/Cellular Component/Molecular Function/Biological Process;;Molecular Function/Cellular Component/Molecular Function/Biological Process;;;;
AUR62028146-RA	GPN-loop GTPase 1	1035	20	0	0.9116	nr_alias_viridiplantae	GO:0009790-IEA;GO:0051301-IEA;GO:0003924-IEA;GO:0009793-IEA;GO:0005874-IEA;GO:0016787-IEA	embryo development-IEA;cell division-IEA;GTPase activity-IEA;embryo development ending in seed dormancy-IEA;microtubule-IEA;hydrolase activity-IEA	Biological Process-IEA;Biological Process-IEA;Molecular Function-IEA;Biological Process-IEA;Cellular Component-IEA;Molecular Function-IEA	7	GO:0000003;GO:0005856;GO:0009790;GO:0009791;GO:0009987;GO:0016787;GO:0044763	reproduction;cytoskeleton;embryo development;post-embryonic development;cellular process;hydrolase activity;cellular process	Biological Process;Cellular Component;Biological Process;Biological Process;Biological Process;Molecular Function;Biological Process	EC:3.6.1.15	Nucleoside-triphosphate phosphatase	IPR003593;IPR004130;noIPR;IPR004130;IPR030230;IPR027417	AAA+ ATPase domain;GPN-loop GTPase;GPN-loop GTPase;GPN-loop GTPase;GPN-loop GTPase 1;P-loop containing nucleoside triphosphate hydrolase	SM00382 (SMART);PF03029 (PFAM);G3DSA:3.40.50.300 (GENE3D);PTHR21231 (PANTHER);PTHR21231:SF9 (PANTHER);SSF52540 (SUPERFAMILY)	;;;;GO:0003924;	;;;;GTPase activity;	;;;;Molecular Function;
AUR62028092-RA	vesicle-associated 1-3	591	20	2.5e-21	0.6451	nr_alias_viridiplantae	GO:0003677-IEA;GO:0005789-IEA;GO:0000166-IEA;GO:0032508-IEA;GO:0046872-IEA;GO:0016020-IEA;GO:0016021-IEA;GO:0016787-IEA;GO:0008270-IEA;GO:0006289-IEA;GO:0006367-IEA;GO:0004003-IEA;GO:0005524-IEA;GO:0003676-IEA	DNA binding-IEA;endoplasmic reticulum membrane-IEA;nucleotide binding-IEA;DNA duplex unwinding-IEA;metal ion binding-IEA;membrane-IEA;integral component of membrane-IEA;hydrolase activity-IEA;zinc ion binding-IEA;nucleotide-excision repair-IEA;transcription initiation from RNA polymerase II promoter-IEA;ATP-dependent DNA helicase activity-IEA;ATP binding-IEA;nucleic acid binding-IEA	Molecular Function-IEA;Cellular Component-IEA;Molecular Function-IEA;Biological Process-IEA;Molecular Function-IEA;Cellular Component-IEA;Cellular Component-IEA;Molecular Function-IEA;Molecular Function-IEA;Biological Process-IEA;Biological Process-IEA;Molecular Function-IEA;Molecular Function-IEA;Molecular Function-IEA	2	GO:0003676;GO:0009987	nucleic acid binding;cellular process	Molecular Function;Biological Process			IPR000535;IPR013783;noIPR;IPR000535;IPR008962	Major sperm protein (MSP) domain;Immunoglobulin-like fold;Immunoglobulin-like fold;Major sperm protein (MSP) domain;PapD-like	PF00635 (PFAM);G3DSA:2.60.40.10 (GENE3D);PTHR33443 (PANTHER);PS50202 (PROSITE_PROFILES);SSF49354 (SUPERFAMILY)	;;;;	;;;;	;;;;
AUR62028088-RA	cold shock domain-containing 3-like isoform X2	798	13	1.8e-51	0.6152	nr_alias_viridiplantae	GO:0003677-IEA;GO:0032508-IEA;GO:0008270-IEA;GO:0046872-IEA;GO:0006289-IEA;GO:0006367-IEA;GO:0004003-IEA;GO:0016787-IEA;GO:0005524-IEA;GO:0003676-IEA	DNA binding-IEA;DNA duplex unwinding-IEA;zinc ion binding-IEA;metal ion binding-IEA;nucleotide-excision repair-IEA;transcription initiation from RNA polymerase II promoter-IEA;ATP-dependent DNA helicase activity-IEA;hydrolase activity-IEA;ATP binding-IEA;nucleic acid binding-IEA	Molecular Function-IEA;Biological Process-IEA;Molecular Function-IEA;Molecular Function-IEA;Biological Process-IEA;Biological Process-IEA;Molecular Function-IEA;Molecular Function-IEA;Molecular Function-IEA;Molecular Function-IEA	2	GO:0003676;GO:0009987	nucleic acid binding;cellular process	Molecular Function;Biological Process			IPR001878;IPR001878;noIPR;IPR001878;IPR001878;noIPR;noIPR;IPR001878;IPR001878	Zinc finger, CCHC-type;Zinc finger, CCHC-type;Zinc finger, CCHC-type;Zinc finger, CCHC-type;Zinc finger, CCHC-type;Zinc finger, CCHC-type;Zinc finger, CCHC-type;Zinc finger, CCHC-type;Zinc finger, CCHC-type	SM00343 (SMART);G3DSA:4.10.60.10 (GENE3D);G3DSA:2.40.50.140 (GENE3D);G3DSA:4.10.60.10 (GENE3D);PF00098 (PFAM);PTHR33443 (PANTHER);PTHR33443:SF7 (PANTHER);PS50158 (PROSITE_PROFILES);SSF57756 (SUPERFAMILY)	GO:0008270/GO:0003676;GO:0008270/GO:0003676;;GO:0008270/GO:0003676;GO:0008270/GO:0003676;;;GO:0008270/GO:0003676;GO:0008270/GO:0003676	zinc ion binding/nucleic acid binding;zinc ion binding/nucleic acid binding;;zinc ion binding/nucleic acid binding;zinc ion binding/nucleic acid binding;;;zinc ion binding/nucleic acid binding;zinc ion binding/nucleic acid binding	Molecular Function/Molecular Function;Molecular Function/Molecular Function;;Molecular Function/Molecular Function;Molecular Function/Molecular Function;;;Molecular Function/Molecular Function;Molecular Function/Molecular Function
AUR62028207-RA	chaperone -like	339	20	6e-66	0.9289	nr_alias_viridiplantae										IPR001623;IPR001623;IPR001623;IPR001623;noIPR;noIPR;IPR001623;IPR001623	DnaJ domain;DnaJ domain;DnaJ domain;DnaJ domain;DnaJ domain;DnaJ domain;DnaJ domain;DnaJ domain	PR00625 (PRINTS);SM00271 (SMART);PF00226 (PFAM);G3DSA:1.10.287.110 (GENE3D);PTHR24078:SF346 (PANTHER);PTHR24078 (PANTHER);PS50076 (PROSITE_PROFILES);SSF46565 (SUPERFAMILY)	;;;;;;;	;;;;;;;	;;;;;;;
AUR62028086-RA	caffeic acid 3-O-methyltransferase	1092	20	0	0.8973	nr_alias_viridiplantae	GO:0008171-IEA;GO:0046983-IEA;GO:0047763-IEA;GO:0009809-IEA;GO:0009699-IEA;GO:0008168-IEA;GO:0016740-IEA;GO:0032259-IEA	O-methyltransferase activity-IEA;protein dimerization activity-IEA;caffeate O-methyltransferase activity-IEA;lignin biosynthetic process-IEA;phenylpropanoid biosynthetic process-IEA;methyltransferase activity-IEA;transferase activity-IEA;methylation-IEA	Molecular Function-IEA;Molecular Function-IEA;Molecular Function-IEA;Biological Process-IEA;Biological Process-IEA;Molecular Function-IEA;Molecular Function-IEA;Biological Process-IEA	6	GO:0005515;GO:0009058;GO:0009987;GO:0016740;GO:0019748;GO:0044763	protein binding;biosynthetic process;cellular process;transferase activity;secondary metabolic process;cellular process	Molecular Function;Biological Process;Biological Process;Molecular Function;Biological Process;Biological Process	EC:2.1.1.68	Caffeate O-methyltransferase	IPR001077;IPR012967;noIPR;IPR016461;IPR011991;noIPR;noIPR;IPR016461;IPR011991;IPR029063	O-methyltransferase, family 2;Plant methyltransferase dimerisation;Plant methyltransferase dimerisation;O-methyltransferase COMT-type;Winged helix-turn-helix DNA-binding domain;Winged helix-turn-helix DNA-binding domain;Winged helix-turn-helix DNA-binding domain;O-methyltransferase COMT-type;Winged helix-turn-helix DNA-binding domain;S-adenosyl-L-methionine-dependent methyltransferase	PF00891 (PFAM);PF08100 (PFAM);G3DSA:3.40.50.150 (GENE3D);PIRSF005739 (PIRSF);G3DSA:1.10.10.10 (GENE3D);PTHR11746 (PANTHER);PTHR11746:SF123 (PANTHER);PS51683 (PROSITE_PROFILES);SSF46785 (SUPERFAMILY);SSF53335 (SUPERFAMILY)	GO:0008171;GO:0046983;;GO:0008168;;;;GO:0008168;;	O-methyltransferase activity;protein dimerization activity;;methyltransferase activity;;;;methyltransferase activity;;	Molecular Function;Molecular Function;;Molecular Function;;;;Molecular Function;;
AUR62028162-RA	anthocyanidin 3-O-glucosyltransferase 2-like	1365	20	0	0.7155	nr_alias_viridiplantae	GO:0008152-IEA;GO:0016757-IEA;GO:0016758-IEA;GO:0080043-IBA;GO:0052696-IBA;GO:0080044-IBA;GO:0043231-IBA;GO:0016740-IEA;GO:0009813-IBA	metabolic process-IEA;transferase activity, transferring glycosyl groups-IEA;transferase activity, transferring hexosyl groups-IEA;quercetin 3-O-glucosyltransferase activity-IBA;flavonoid glucuronidation-IBA;quercetin 7-O-glucosyltransferase activity-IBA;intracellular membrane-bounded organelle-IBA;transferase activity-IEA;flavonoid biosynthetic process-IBA	Biological Process-IEA;Molecular Function-IEA;Molecular Function-IEA;Molecular Function-IBA;Biological Process-IBA;Molecular Function-IBA;Cellular Component-IBA;Molecular Function-IEA;Biological Process-IBA	7	GO:0005622;GO:0005975;GO:0009058;GO:0009987;GO:0016740;GO:0044723;GO:0044763	intracellular;carbohydrate metabolic process;biosynthetic process;cellular process;transferase activity;carbohydrate metabolic process;cellular process	Cellular Component;Biological Process;Biological Process;Biological Process;Molecular Function;Biological Process;Biological Process			noIPR;noIPR;IPR002213;IPR002213;noIPR;noIPR	null;null;UDP-glucuronosyl/UDP-glucosyltransferase;UDP-glucuronosyl/UDP-glucosyltransferase;UDP-glucuronosyl/UDP-glucosyltransferase;UDP-glucuronosyl/UDP-glucosyltransferase	G3DSA:3.40.50.2000 (GENE3D);G3DSA:3.40.50.2000 (GENE3D);PF00201 (PFAM);PTHR11926 (PANTHER);PTHR11926:SF444 (PANTHER);SSF53756 (SUPERFAMILY)	;;GO:0008152/GO:0016758;GO:0008152/GO:0016758;;	;;metabolic process/transferase activity, transferring hexosyl groups;metabolic process/transferase activity, transferring hexosyl groups;;	;;Biological Process/Molecular Function;Biological Process/Molecular Function;;
AUR62028168-RA	ER lumen -retaining receptor-like	651	20	1.9e-136	0.886	nr_alias_viridiplantae	GO:0005789-IEA;GO:0016020-IEA;GO:0016021-IEA;GO:0015031-IEA;GO:0005783-IEA;GO:0006810-IEA;GO:0006621-IEA;GO:0046923-IEA	endoplasmic reticulum membrane-IEA;membrane-IEA;integral component of membrane-IEA;protein transport-IEA;endoplasmic reticulum-IEA;transport-IEA;protein retention in ER lumen-IEA;ER retention sequence binding-IEA	Cellular Component-IEA;Cellular Component-IEA;Cellular Component-IEA;Biological Process-IEA;Cellular Component-IEA;Biological Process-IEA;Biological Process-IEA;Molecular Function-IEA	7	GO:0005488;GO:0005737;GO:0005783;GO:0006810;GO:0009987;GO:0016020;GO:0044763	binding;cytoplasm;endoplasmic reticulum;transport;cellular process;membrane;cellular process	Molecular Function;Cellular Component;Cellular Component;Biological Process;Biological Process;Cellular Component;Biological Process			IPR000133;IPR000133;IPR000133;noIPR	ER lumen protein retaining receptor;ER lumen protein retaining receptor;ER lumen protein retaining receptor;ER lumen protein retaining receptor	PR00660 (PRINTS);PF00810 (PFAM);PTHR10585 (PANTHER);PTHR10585:SF51 (PANTHER)	GO:0046923/GO:0006621/GO:0016021;GO:0046923/GO:0006621/GO:0016021;GO:0046923/GO:0006621/GO:0016021;	ER retention sequence binding/protein retention in ER lumen/integral component of membrane;ER retention sequence binding/protein retention in ER lumen/integral component of membrane;ER retention sequence binding/protein retention in ER lumen/integral component of membrane;	Molecular Function/Biological Process/Cellular Component;Molecular Function/Biological Process/Cellular Component;Molecular Function/Biological Process/Cellular Component;
AUR62028179-RA	cellulose synthase D3	3426	20	0	0.9272	nr_alias_viridiplantae	GO:0016757-IEA;GO:0016020-IEA;GO:0016021-IEA;GO:0016760-IEA;GO:0071555-IEA;GO:0016740-IEA;GO:0030244-IEA	transferase activity, transferring glycosyl groups-IEA;membrane-IEA;integral component of membrane-IEA;cellulose synthase (UDP-forming) activity-IEA;cell wall organization-IEA;transferase activity-IEA;cellulose biosynthetic process-IEA	Molecular Function-IEA;Cellular Component-IEA;Cellular Component-IEA;Molecular Function-IEA;Biological Process-IEA;Molecular Function-IEA;Biological Process-IEA	6	GO:0005975;GO:0009058;GO:0016020;GO:0016043;GO:0016740;GO:0044723	carbohydrate metabolic process;biosynthetic process;membrane;cellular component organization;transferase activity;carbohydrate metabolic process	Biological Process;Biological Process;Cellular Component;Biological Process;Molecular Function;Biological Process	EC:2.4.1.12	Cellulose synthase (UDP-forming)	IPR013083;noIPR;IPR029044;IPR005150;noIPR;noIPR;noIPR	Zinc finger, RING/FYVE/PHD-type;Zinc finger, RING/FYVE/PHD-type;Nucleotide-diphospho-sugar transferases;Cellulose synthase;Cellulose synthase;Cellulose synthase;Cellulose synthase	G3DSA:3.30.40.10 (GENE3D);PF14570 (PFAM);G3DSA:3.90.550.10 (GENE3D);PF03552 (PFAM);PTHR13301 (PANTHER);PTHR13301:SF84 (PANTHER);SSF57850 (SUPERFAMILY)	;;;GO:0016020/GO:0030244/GO:0016760;;;	;;;membrane/cellulose biosynthetic process/cellulose synthase (UDP-forming) activity;;;	;;;Cellular Component/Biological Process/Molecular Function;;;
AUR62028219-RA	1-aminocyclopropane-1-carboxylate oxidase homolog 1	855	20	5.8e-119	0.8036	nr_alias_viridiplantae	GO:0051213-IBA;GO:0046872-IEA;GO:0016491-IEA;GO:0055114-IEA	dioxygenase activity-IBA;metal ion binding-IEA;oxidoreductase activity-IEA;oxidation-reduction process-IEA	Molecular Function-IBA;Molecular Function-IEA;Molecular Function-IEA;Biological Process-IEA	4	GO:0003824;GO:0005488;GO:0008152;GO:0044710	catalytic activity;binding;metabolic process;metabolic process	Molecular Function;Molecular Function;Biological Process;Biological Process			IPR027443;IPR005123;noIPR;noIPR;IPR005123;noIPR	Isopenicillin N synthase-like;Oxoglutarate/iron-dependent dioxygenase;Oxoglutarate/iron-dependent dioxygenase;Oxoglutarate/iron-dependent dioxygenase;Oxoglutarate/iron-dependent dioxygenase;Oxoglutarate/iron-dependent dioxygenase	G3DSA:2.60.120.330 (GENE3D);PF03171 (PFAM);PTHR10209:SF322 (PANTHER);PTHR10209 (PANTHER);PS51471 (PROSITE_PROFILES);SSF51197 (SUPERFAMILY)	;GO:0055114/GO:0016491;;;GO:0055114/GO:0016491;	;oxidation-reduction process/oxidoreductase activity;;;oxidation-reduction process/oxidoreductase activity;	;Biological Process/Molecular Function;;;Biological Process/Molecular Function;
AUR62028170-RA	DNA polymerase epsilon subunit B	1347	20	0	0.8224	nr_alias_viridiplantae	GO:0003677-IEA;GO:0003887-IBA;GO:0003887-IEA;GO:0006260-IEA;GO:0016779-IEA;GO:0006261-IBA;GO:0006261-IEA;GO:0008622-IBA;GO:0008622-IEA;GO:0042276-IBA;GO:0071897-IEA;GO:0016740-IEA;GO:0005634-IEA	DNA binding-IEA;DNA-directed DNA polymerase activity-IBA;DNA-directed DNA polymerase activity-IEA;DNA replication-IEA;nucleotidyltransferase activity-IEA;DNA-dependent DNA replication-IBA;DNA-dependent DNA replication-IEA;epsilon DNA polymerase complex-IBA;epsilon DNA polymerase complex-IEA;error-prone translesion synthesis-IBA;DNA biosynthetic process-IEA;transferase activity-IEA;nucleus-IEA	Molecular Function-IEA;Molecular Function-IBA;Molecular Function-IEA;Biological Process-IEA;Molecular Function-IEA;Biological Process-IBA;Biological Process-IEA;Cellular Component-IBA;Cellular Component-IEA;Biological Process-IBA;Biological Process-IEA;Molecular Function-IEA;Cellular Component-IEA	6	GO:0003677;GO:0005634;GO:0006259;GO:0006950;GO:0009058;GO:0016740	DNA binding;nucleus;DNA metabolic process;response to stress;biosynthetic process;transferase activity	Molecular Function;Cellular Component;Biological Process;Biological Process;Biological Process;Molecular Function	EC:2.7.7.7	DNA-directed DNA polymerase	IPR007185;noIPR	DNA polymerase alpha/epsilon, subunit B;DNA polymerase alpha/epsilon, subunit B	PF04042 (PFAM);PTHR12708 (PANTHER)	GO:0003677/GO:0003887/GO:0006260;	DNA binding/DNA-directed DNA polymerase activity/DNA replication;	Molecular Function/Molecular Function/Biological Process;
AUR62028083-RA	DOWNY MILDEW RESISTANCE 6	942	20	0	0.8839	nr_alias_viridiplantae	GO:0009617-IEA;GO:0051213-IBA;GO:0051213-IEA;GO:0016491-IEA;GO:0046872-IEA;GO:0016020-IEA;GO:0016021-IEA;GO:0055114-IEA;GO:0009620-IEA	response to bacterium-IEA;dioxygenase activity-IBA;dioxygenase activity-IEA;oxidoreductase activity-IEA;metal ion binding-IEA;membrane-IEA;integral component of membrane-IEA;oxidation-reduction process-IEA;response to fungus-IEA	Biological Process-IEA;Molecular Function-IBA;Molecular Function-IEA;Molecular Function-IEA;Molecular Function-IEA;Cellular Component-IEA;Cellular Component-IEA;Biological Process-IEA;Biological Process-IEA	7	GO:0003824;GO:0005488;GO:0008152;GO:0009605;GO:0009607;GO:0016020;GO:0044710	catalytic activity;binding;metabolic process;response to external stimulus;response to biotic stimulus;membrane;metabolic process	Molecular Function;Molecular Function;Biological Process;Biological Process;Biological Process;Cellular Component;Biological Process			IPR026992;IPR027443;IPR005123;noIPR;noIPR;IPR005123;noIPR	Non-haem dioxygenase N-terminal domain;Isopenicillin N synthase-like;Oxoglutarate/iron-dependent dioxygenase;Oxoglutarate/iron-dependent dioxygenase;Oxoglutarate/iron-dependent dioxygenase;Oxoglutarate/iron-dependent dioxygenase;Oxoglutarate/iron-dependent dioxygenase	PF14226 (PFAM);G3DSA:2.60.120.330 (GENE3D);PF03171 (PFAM);PTHR10209 (PANTHER);PTHR10209:SF312 (PANTHER);PS51471 (PROSITE_PROFILES);SSF51197 (SUPERFAMILY)	;;GO:0016491/GO:0055114;;;GO:0016491/GO:0055114;	;;oxidoreductase activity/oxidation-reduction process;;;oxidoreductase activity/oxidation-reduction process;	;;Molecular Function/Biological Process;;;Molecular Function/Biological Process;
AUR62028130-RA	probable disease resistance RF45 isoform X1	6321	20	0	0.6841	nr_alias_viridiplantae	GO:0006470-IEA;GO:0043531-IEA;GO:0004721-IEA;GO:0016787-IEA;GO:0006952-IEA	protein dephosphorylation-IEA;ADP binding-IEA;phosphoprotein phosphatase activity-IEA;hydrolase activity-IEA;defense response-IEA	Biological Process-IEA;Molecular Function-IEA;Molecular Function-IEA;Molecular Function-IEA;Biological Process-IEA							noIPR;IPR002182;noIPR;IPR032675;IPR011991;IPR025886;noIPR;noIPR;noIPR;noIPR;noIPR;IPR027417;IPR032675;IPR032675;IPR027417	null;NB-ARC;NB-ARC;Leucine-rich repeat domain, L domain-like;Winged helix-turn-helix DNA-binding domain;Phloem protein 2-like;Phloem protein 2-like;Phloem protein 2-like;Phloem protein 2-like;Phloem protein 2-like;Phloem protein 2-like;P-loop containing nucleoside triphosphate hydrolase;Leucine-rich repeat domain, L domain-like;Leucine-rich repeat domain, L domain-like;P-loop containing nucleosid…	PR00364 (PRINTS);PF00931 (PFAM);G3DSA:3.40.50.300 (GENE3D);G3DSA:3.80.10.10 (GENE3D);G3DSA:1.10.10.10 (GENE3D);PF14299 (PFAM);G3DSA:3.40.50.300 (GENE3D);G3DSA:1.10.20.10 (GENE3D);G3DSA:3.40.50.300 (GENE3D);PTHR23155 (PANTHER);PTHR23155:SF748 (PANTHER);SSF52540 (SUPERFAMILY);SSF52058 (SUPERFAMILY);SSF52058 (SUPERFAMILY);SSF52540 (SUPERFAMILY)	;GO:0043531;;;;;;;;;;;;;	;ADP binding;;;;;;;;;;;;;	;Molecular Function;;;;;;;;;;;;;
AUR62028213-RA	gamma-tocopherol methyltransferase	1095	20	0	0.8447	nr_alias_viridiplantae	GO:0008152-IEA;GO:0051741-IEA;GO:0016740-IEA;GO:0008168-IEA;GO:0010189-IEA;GO:0032259-IEA	metabolic process-IEA;2-methyl-6-phytyl-1,4-benzoquinone methyltransferase activity-IEA;transferase activity-IEA;methyltransferase activity-IEA;vitamin E biosynthetic process-IEA;methylation-IEA	Biological Process-IEA;Molecular Function-IEA;Molecular Function-IEA;Molecular Function-IEA;Biological Process-IEA;Biological Process-IEA	4	GO:0009058;GO:0009987;GO:0016740;GO:0044763	biosynthetic process;cellular process;transferase activity;cellular process	Biological Process;Biological Process;Molecular Function;Biological Process			noIPR;IPR013216;noIPR;noIPR;IPR025774;IPR029063	null;Methyltransferase type 11;Methyltransferase type 11;Methyltransferase type 11;SAM-dependent methyltransferase gamma-tocopherol (gTMT)-type;S-adenosyl-L-methionine-dependent methyltransferase	G3DSA:3.40.50.150 (GENE3D);PF08241 (PFAM);PTHR43591 (PANTHER);PTHR43591:SF2 (PANTHER);PS51581 (PROSITE_PROFILES);SSF53335 (SUPERFAMILY)	;GO:0008152/GO:0008168;;;GO:0010189/GO:0032259/GO:0051741;	;metabolic process/methyltransferase activity;;;vitamin E biosynthetic process/methylation/2-methyl-6-phytyl-1,4-benzoquinone methyltransferase activity;	;Biological Process/Molecular Function;;;Biological Process/Biological Process/Molecular Function;
AUR62028202-RA	PREDICTED: uncharacterized protein LOC104887987	276	20	4.2e-45	0.8522	nr_alias_viridiplantae										noIPR;noIPR;noIPR	null;null;null	G3DSA:4.10.1130.10 (GENE3D);PTHR35106 (PANTHER);PTHR35106:SF5 (PANTHER)	;;	;;	;;
AUR62028225-RA	CASP 5B3	459	20	1.1e-62	0.8845	nr_alias_viridiplantae	GO:0016020-IEA;GO:0016021-IEA;GO:0005886-IEA	membrane-IEA;integral component of membrane-IEA;plasma membrane-IEA	Cellular Component-IEA;Cellular Component-IEA;Cellular Component-IEA	1	GO:0005886	plasma membrane	Cellular Component			IPR006702;noIPR;noIPR	Domain of unknown function DUF588;Domain of unknown function DUF588;Domain of unknown function DUF588	PF04535 (PFAM);PTHR32021:SF11 (PANTHER);PTHR32021 (PANTHER)	;;	;;	;;
AUR62028240-RA	activating signal cointegrator 1	804	20	6.8e-172	0.8399	nr_alias_viridiplantae	GO:0003713-IBA;GO:0045893-IBA;GO:0006366-IBA;GO:0005634-IBA	transcription coactivator activity-IBA;positive regulation of transcription, DNA-templated-IBA;transcription by RNA polymerase II-IBA;nucleus-IBA	Molecular Function-IBA;Biological Process-IBA;Biological Process-IBA;Cellular Component-IBA	4	GO:0003674;GO:0005634;GO:0006139;GO:0009058	molecular_function;nucleus;nucleobase-containing compound metabolic process;biosynthetic process	Molecular Function;Cellular Component;Biological Process;Biological Process			noIPR;IPR007374;noIPR;IPR015947	null;ASCH domain;ASCH domain;PUA-like domain	G3DSA:2.30.130.30 (GENE3D);PF04266 (PFAM);PTHR12963 (PANTHER);SSF88697 (SUPERFAMILY)	;;;	;;;	;;;
AUR62028135-RA	UPF0481 At3g47200	1158	20	4.3e-87	0.5277	nr_alias_viridiplantae	GO:0016020-IEA;GO:0016021-IEA	membrane-IEA;integral component of membrane-IEA	Cellular Component-IEA;Cellular Component-IEA							IPR004158;noIPR	Protein of unknown function DUF247, plant;Protein of unknown function DUF247, plant	PF03140 (PFAM);PTHR31549 (PANTHER)	;	;	;
AUR62028178-RA	4-coumarate-- ligase 2	1728	20	0	0.8657	nr_alias_viridiplantae	GO:0008152-IEA;GO:0000166-IEA;GO:0016207-IEA;GO:0047077-IEA;GO:0003824-IEA;GO:0016491-IEA;GO:0016020-IEA;GO:0016021-IEA;GO:0055114-IEA;GO:0009698-IEA;GO:0016874-IEA;GO:0005524-IEA	metabolic process-IEA;nucleotide binding-IEA;4-coumarate-CoA ligase activity-IEA;Photinus-luciferin 4-monooxygenase (ATP-hydrolyzing) activity-IEA;catalytic activity-IEA;oxidoreductase activity-IEA;membrane-IEA;integral component of membrane-IEA;oxidation-reduction process-IEA;phenylpropanoid metabolic process-IEA;ligase activity-IEA;ATP binding-IEA	Biological Process-IEA;Molecular Function-IEA;Molecular Function-IEA;Molecular Function-IEA;Molecular Function-IEA;Molecular Function-IEA;Cellular Component-IEA;Cellular Component-IEA;Biological Process-IEA;Biological Process-IEA;Molecular Function-IEA;Molecular Function-IEA	6	GO:0000166;GO:0003824;GO:0009987;GO:0016020;GO:0019748;GO:0044763	nucleotide binding;catalytic activity;cellular process;membrane;secondary metabolic process;cellular process	Molecular Function;Molecular Function;Biological Process;Cellular Component;Biological Process;Biological Process	EC:6.2.1.12;EC:1.13.12;EC:1.13.12.7	4-coumarate--CoA ligase;Acting on single donors with incorporation of molecular oxygen (oxygenases). The oxygen incorporated need not be derived from O(2);Firefly luciferase	noIPR;IPR025110;IPR000873;noIPR;noIPR;noIPR;noIPR;noIPR;noIPR	null;AMP-binding enzyme, C-terminal domain;AMP-dependent synthetase/ligase;AMP-dependent synthetase/ligase;AMP-dependent synthetase/ligase;AMP-dependent synthetase/ligase;AMP-dependent synthetase/ligase;AMP-dependent synthetase/ligase;AMP-dependent synthetase/ligase	G3DSA:3.30.300.30 (GENE3D);PF13193 (PFAM);PF00501 (PFAM);G3DSA:3.40.50.980 (GENE3D);G3DSA:3.40.50.980 (GENE3D);G3DSA:2.30.38.10 (GENE3D);PTHR24096:SF254 (PANTHER);PTHR24096 (PANTHER);SSF56801 (SUPERFAMILY)	;;GO:0003824/GO:0008152;;;;;;	;;catalytic activity/metabolic process;;;;;;	;;Molecular Function/Biological Process;;;;;;
AUR62028106-RA	LRR receptor-like serine threonine- kinase GSO1	1338	20	5e-62	0.5802	nr_alias_viridiplantae	GO:0016491-IEA;GO:0032440-IEA;GO:0016020-IEA;GO:0016021-IEA;GO:0055114-IEA;GO:0016310-IEA;GO:0016740-IEA;GO:0016301-IEA	oxidoreductase activity-IEA;2-alkenal reductase [NAD(P)] activity-IEA;membrane-IEA;integral component of membrane-IEA;oxidation-reduction process-IEA;phosphorylation-IEA;transferase activity-IEA;kinase activity-IEA	Molecular Function-IEA;Molecular Function-IEA;Cellular Component-IEA;Cellular Component-IEA;Biological Process-IEA;Biological Process-IEA;Molecular Function-IEA;Molecular Function-IEA	2	GO:0003824;GO:0016020	catalytic activity;membrane	Molecular Function;Cellular Component			IPR003591;IPR032675;noIPR;noIPR;IPR032675	Leucine-rich repeat, typical subtype;Leucine-rich repeat domain, L domain-like;Leucine-rich repeat domain, L domain-like;Leucine-rich repeat domain, L domain-like;Leucine-rich repeat domain, L domain-like	SM00369 (SMART);G3DSA:3.80.10.10 (GENE3D);PTHR27004:SF73 (PANTHER);PTHR27004 (PANTHER);SSF52058 (SUPERFAMILY)	;;;;	;;;;	;;;;
AUR62028076-RA	two-component response regulator-like APRR5 isoform X1	1485	20	0	0.5991	nr_alias_viridiplantae	GO:0000160-IEA;GO:0005622-IEA	phosphorelay signal transduction system-IEA;intracellular-IEA	Biological Process-IEA;Cellular Component-IEA							IPR010402;noIPR;IPR001789;noIPR;noIPR;IPR010402;IPR001789;IPR011006	CCT domain;CCT domain;Signal transduction response regulator, receiver domain;Signal transduction response regulator, receiver domain;Signal transduction response regulator, receiver domain;CCT domain;Signal transduction response regulator, receiver domain;CheY-like superfamily	PF06203 (PFAM);G3DSA:3.40.50.2300 (GENE3D);PF00072 (PFAM);PTHR43874:SF10 (PANTHER);PTHR43874 (PANTHER);PS51017 (PROSITE_PROFILES);PS50110 (PROSITE_PROFILES);SSF52172 (SUPERFAMILY)	GO:0005515;;GO:0000160;;;GO:0005515;GO:0000160;	protein binding;;phosphorelay signal transduction system;;;protein binding;phosphorelay signal transduction system;	Molecular Function;;Biological Process;;;Molecular Function;Biological Process;
AUR62028231-RA	electron transfer flavo subunit mitochondrial	663	20	3.7e-143	0.9416	nr_alias_viridiplantae	GO:0015996-IEA;GO:0005739-IEA;GO:0009055-IEA;GO:0006552-IEA	chlorophyll catabolic process-IEA;mitochondrion-IEA;electron transfer activity-IEA;leucine catabolic process-IEA	Biological Process-IEA;Cellular Component-IEA;Molecular Function-IEA;Biological Process-IEA	6	GO:0003674;GO:0005739;GO:0009056;GO:0009987;GO:0044712;GO:0044763	molecular_function;mitochondrion;catabolic process;cellular process;catabolic process;cellular process	Molecular Function;Cellular Component;Biological Process;Biological Process;Biological Process;Biological Process			IPR014730;IPR014730;IPR014729;IPR012255;noIPR;IPR012255;noIPR	Electron transfer flavoprotein, alpha/beta-subunit, N-terminal;Electron transfer flavoprotein, alpha/beta-subunit, N-terminal;Rossmann-like alpha/beta/alpha sandwich fold;Electron transfer flavoprotein, beta subunit;Electron transfer flavoprotein, beta subunit;Electron transfer flavoprotein, beta subunit;Electron transfer flavoprotein, beta subunit	SM00893 (SMART);PF01012 (PFAM);G3DSA:3.40.50.620 (GENE3D);PIRSF000090 (PIRSF);PTHR21294:SF14 (PANTHER);PTHR21294 (PANTHER);SSF52402 (SUPERFAMILY)	;;;GO:0009055;;GO:0009055;	;;;electron transfer activity;;electron transfer activity;	;;;Molecular Function;;Molecular Function;
AUR62028245-RA	probable inorganic phosphate transporter 1-3	1599	20	0	0.9152	nr_alias_viridiplantae	GO:0055085-IEA;GO:0016020-IEA;GO:0006817-IEA;GO:0016021-IEA;GO:0022857-IEA;GO:0005315-IEA	transmembrane transport-IEA;membrane-IEA;phosphate ion transport-IEA;integral component of membrane-IEA;transmembrane transporter activity-IEA;inorganic phosphate transmembrane transporter activity-IEA	Biological Process-IEA;Cellular Component-IEA;Biological Process-IEA;Cellular Component-IEA;Molecular Function-IEA;Molecular Function-IEA	2	GO:0005215;GO:0016020	transporter activity;membrane	Molecular Function;Cellular Component			noIPR;noIPR;IPR005828;IPR004738;noIPR;noIPR;IPR020846;IPR020846	null;null;Major facilitator, sugar transporter-like;Phosphate permease;Phosphate permease;Phosphate permease;Major facilitator superfamily domain;Major facilitator superfamily domain	G3DSA:1.20.1250.20 (GENE3D);G3DSA:1.20.1250.20 (GENE3D);PF00083 (PFAM);TIGR00887 (TIGRFAM);PTHR24064:SF321 (PANTHER);PTHR24064 (PANTHER);PS50850 (PROSITE_PROFILES);SSF103473 (SUPERFAMILY)	;;GO:0022857/GO:0016021/GO:0055085;GO:0005315/GO:0016021/GO:0006817;;;;	;;transmembrane transporter activity/integral component of membrane/transmembrane transport;inorganic phosphate transmembrane transporter activity/integral component of membrane/phosphate ion transport;;;;	;;Molecular Function/Cellular Component/Biological Process;Molecular Function/Cellular Component/Biological Process;;;;
AUR62028156-RA	probable serine threonine- kinase kinX isoform X9	2559	20	0	0.6766	nr_alias_viridiplantae										noIPR	null	PTHR33621 (PANTHER)
AUR62028113-RA	probable ribonuclease P MRP subunit POP5	465	20	6.8e-101	0.8961	nr_alias_viridiplantae	GO:0090501-IEA;GO:0008033-IEA;GO:0009249-IBA;GO:0005773-IEA;GO:0004540-IEA	RNA phosphodiester bond hydrolysis-IEA;tRNA processing-IEA;protein lipoylation-IBA;vacuole-IEA;ribonuclease activity-IEA	Biological Process-IEA;Biological Process-IEA;Biological Process-IBA;Cellular Component-IEA;Molecular Function-IEA	3	GO:0004518;GO:0005773;GO:0006464	nuclease activity;vacuole;cellular protein modification process	Molecular Function;Cellular Component;Biological Process			IPR002759;IPR016819;noIPR;noIPR;noIPR	Ribonuclease P/MRP protein subunit;Ribonuclease P/MRP protein subunit Pop5;Ribonuclease P/MRP protein subunit Pop5;Ribonuclease P/MRP protein subunit Pop5;Ribonuclease P/MRP protein subunit Pop5	PF01900 (PFAM);PIRSF023803 (PIRSF);PTHR10993 (PANTHER);PTHR10993:SF17 (PANTHER);SSF160350 (SUPERFAMILY)	GO:0008033/GO:0004540;GO:0004526/GO:0016070;;;	tRNA processing/ribonuclease activity;ribonuclease P activity/RNA metabolic process;;;	Biological Process/Molecular Function;Molecular Function/Biological Process;;;
AUR62028089-RA	PREDICTED: uncharacterized protein LOC104888146	936	20	2.3e-85	0.631	nr_alias_viridiplantae	GO:0003677-IEA;GO:0032508-IEA;GO:0008270-IEA;GO:0046872-IEA;GO:0006289-IEA;GO:0006367-IEA;GO:0004003-IEA;GO:0016787-IEA;GO:0005524-IEA;GO:0003676-IEA	DNA binding-IEA;DNA duplex unwinding-IEA;zinc ion binding-IEA;metal ion binding-IEA;nucleotide-excision repair-IEA;transcription initiation from RNA polymerase II promoter-IEA;ATP-dependent DNA helicase activity-IEA;hydrolase activity-IEA;ATP binding-IEA;nucleic acid binding-IEA	Molecular Function-IEA;Biological Process-IEA;Molecular Function-IEA;Molecular Function-IEA;Biological Process-IEA;Biological Process-IEA;Molecular Function-IEA;Molecular Function-IEA;Molecular Function-IEA;Molecular Function-IEA	1	GO:0003676	nucleic acid binding	Molecular Function			IPR001878;IPR001878;IPR001878;IPR001878;noIPR;IPR001878;IPR001878	Zinc finger, CCHC-type;Zinc finger, CCHC-type;Zinc finger, CCHC-type;Zinc finger, CCHC-type;Zinc finger, CCHC-type;Zinc finger, CCHC-type;Zinc finger, CCHC-type	SM00343 (SMART);G3DSA:4.10.60.10 (GENE3D);G3DSA:4.10.60.10 (GENE3D);G3DSA:4.10.60.10 (GENE3D);PTHR33443 (PANTHER);PS50158 (PROSITE_PROFILES);SSF57756 (SUPERFAMILY)	GO:0008270/GO:0003676;GO:0008270/GO:0003676;GO:0008270/GO:0003676;GO:0008270/GO:0003676;;GO:0008270/GO:0003676;GO:0008270/GO:0003676	zinc ion binding/nucleic acid binding;zinc ion binding/nucleic acid binding;zinc ion binding/nucleic acid binding;zinc ion binding/nucleic acid binding;;zinc ion binding/nucleic acid binding;zinc ion binding/nucleic acid binding	Molecular Function/Molecular Function;Molecular Function/Molecular Function;Molecular Function/Molecular Function;Molecular Function/Molecular Function;;Molecular Function/Molecular Function;Molecular Function/Molecular Function
AUR62028097-RA	peroxidase 5	978	20	0	0.7512	nr_alias_viridiplantae	GO:0006979-IEA;GO:0004601-IEA;GO:0046872-IEA;GO:0016491-IEA;GO:0020037-IEA;GO:0055114-IEA;GO:0098869-IEA;GO:0005576-IEA;GO:0042744-IEA	response to oxidative stress-IEA;peroxidase activity-IEA;metal ion binding-IEA;oxidoreductase activity-IEA;heme binding-IEA;oxidation-reduction process-IEA;cellular oxidant detoxification-IEA;extracellular region-IEA;hydrogen peroxide catabolic process-IEA	Biological Process-IEA;Molecular Function-IEA;Molecular Function-IEA;Molecular Function-IEA;Molecular Function-IEA;Biological Process-IEA;Biological Process-IEA;Cellular Component-IEA;Biological Process-IEA	6	GO:0003824;GO:0005488;GO:0005576;GO:0006950;GO:0009056;GO:0009987	catalytic activity;binding;extracellular region;response to stress;catabolic process;cellular process	Molecular Function;Molecular Function;Cellular Component;Biological Process;Biological Process;Biological Process	EC:1.11.1.7	Peroxidase	IPR002016;IPR000823;IPR002016;noIPR;noIPR;noIPR;noIPR;IPR002016;IPR010255	Haem peroxidase, plant/fungal/bacterial;Plant peroxidase;Haem peroxidase, plant/fungal/bacterial;Haem peroxidase, plant/fungal/bacterial;Haem peroxidase, plant/fungal/bacterial;Haem peroxidase, plant/fungal/bacterial;Haem peroxidase, plant/fungal/bacterial;Haem peroxidase, plant/fungal/bacterial;Haem peroxidase	PR00458 (PRINTS);PR00461 (PRINTS);PF00141 (PFAM);G3DSA:1.10.420.10 (GENE3D);G3DSA:1.10.520.10 (GENE3D);PTHR31235:SF115 (PANTHER);PTHR31235 (PANTHER);PS50873 (PROSITE_PROFILES);SSF48113 (SUPERFAMILY)	GO:0004601/GO:0020037/GO:0006979/GO:0055114;GO:0055114/GO:0006979/GO:0020037/GO:0004601;GO:0004601/GO:0020037/GO:0006979/GO:0055114;;;;;GO:0004601/GO:0020037/GO:0006979/GO:0055114;GO:0006979/GO:0020037/GO:0055114/GO:0004601	peroxidase activity/heme binding/response to oxidative stress/oxidation-reduction process;oxidation-reduction process/response to oxidative stress/heme binding/peroxidase activity;peroxidase activity/heme binding/response to oxidative stress/oxidation-reduction process;;;;;peroxidase activity/heme binding/response to oxidative stress/oxidation-reduction process;response to oxidative stress/heme b…	Molecular Function/Molecular Function/Biological Process/Biological Process;Biological Process/Biological Process/Molecular Function/Molecular Function;Molecular Function/Molecular Function/Biological Process/Biological Process;;;;;Molecular Function/Molecular Function/Biological Process/Biological Process;Biological Process/Molecular Function/Biological Process/Molecular Function
AUR62028211-RA	GPCR-type G 1	1491	20	0	0.8791	nr_alias_viridiplantae	GO:0016020-IEA;GO:0016021-IEA;GO:0010427-IBA;GO:0009737-IBA	membrane-IEA;integral component of membrane-IEA;abscisic acid binding-IBA;response to abscisic acid-IBA	Cellular Component-IEA;Cellular Component-IEA;Molecular Function-IBA;Biological Process-IBA	3	GO:0008289;GO:0009719;GO:0016020	lipid binding;response to endogenous stimulus;membrane	Molecular Function;Biological Process;Cellular Component			IPR022535;IPR025969;IPR015672;noIPR	Golgi pH regulator, conserved domain;Abscisic acid G-protein coupled receptor-like domain;The Golgi pH regulator/GPCR-type G protein;The Golgi pH regulator/GPCR-type G protein	PF12537 (PFAM);PF12430 (PFAM);PTHR15948 (PANTHER);PTHR15948:SF3 (PANTHER)	GO:0016020;;;	membrane;;;	Cellular Component;;;
AUR62028074-RA	ankyrin repeat-containing At5g02620-like isoform X2	1116	20	5.3e-83	0.5849	nr_alias_viridiplantae	GO:0016020-IEA;GO:0016021-IEA	membrane-IEA;integral component of membrane-IEA	Cellular Component-IEA;Cellular Component-IEA							IPR002110;IPR020683;IPR020683;noIPR;noIPR;IPR020683;IPR002110;IPR020683	Ankyrin repeat;Ankyrin repeat-containing domain;Ankyrin repeat-containing domain;Ankyrin repeat-containing domain;Ankyrin repeat-containing domain;Ankyrin repeat-containing domain;Ankyrin repeat;Ankyrin repeat-containing domain	SM00248 (SMART);G3DSA:1.25.40.20 (GENE3D);PF12796 (PFAM);PTHR24177:SF71 (PANTHER);PTHR24177 (PANTHER);PS50297 (PROSITE_PROFILES);PS50088 (PROSITE_PROFILES);SSF48403 (SUPERFAMILY)	GO:0005515;;;;;;GO:0005515;	protein binding;;;;;;protein binding;	Molecular Function;;;;;;Molecular Function;
AUR62028098-RA	hypothetical protein SOVF_199110	3645	20	0	0.4747	nr_alias_viridiplantae										noIPR	null	PTHR34361 (PANTHER)
AUR62028109-RA	stomatin mitochondrial	1191	20	0	0.6705	nr_alias_viridiplantae	GO:0016020-IEA	membrane-IEA	Cellular Component-IEA	1	GO:0016020	membrane	Cellular Component			IPR001972;IPR001107;IPR032435;IPR001107;noIPR;noIPR;IPR001107	Stomatin family;Band 7 domain;Band 7, C-terminal extension;Band 7 domain;Band 7 domain;Band 7 domain;Band 7 domain	PR00721 (PRINTS);SM00244 (SMART);PF16200 (PFAM);PF01145 (PFAM);PTHR43327:SF13 (PANTHER);PTHR43327 (PANTHER);SSF117892 (SUPERFAMILY)	GO:0016020;;;;;;	membrane;;;;;;	Cellular Component;;;;;;
AUR62028183-RA	bark storage A-like	1071	20	0	0.7583	nr_alias_viridiplantae	GO:0003824-IEA;GO:0009116-IEA;GO:0004045-IEA;GO:0016787-IEA	catalytic activity-IEA;nucleoside metabolic process-IEA;aminoacyl-tRNA hydrolase activity-IEA;hydrolase activity-IEA	Molecular Function-IEA;Biological Process-IEA;Molecular Function-IEA;Molecular Function-IEA	2	GO:0006139;GO:0016787	nucleobase-containing compound metabolic process;hydrolase activity	Biological Process;Molecular Function			noIPR;IPR000845;noIPR;noIPR;IPR000845	null;Nucleoside phosphorylase domain;Nucleoside phosphorylase domain;Nucleoside phosphorylase domain;Nucleoside phosphorylase domain	G3DSA:3.40.50.1580 (GENE3D);PF01048 (PFAM);PTHR21234:SF37 (PANTHER);PTHR21234 (PANTHER);SSF53167 (SUPERFAMILY)	;GO:0009116/GO:0003824;;;GO:0009116/GO:0003824	;nucleoside metabolic process/catalytic activity;;;nucleoside metabolic process/catalytic activity	;Biological Process/Molecular Function;;;Biological Process/Molecular Function
AUR62028100-RA	FAM135B isoform X1	2388	20	0	0.8238	nr_alias_viridiplantae	GO:0052689-IBA;GO:0044255-IBA	carboxylic ester hydrolase activity-IBA;cellular lipid metabolic process-IBA	Molecular Function-IBA;Biological Process-IBA	4	GO:0006629;GO:0009987;GO:0016787;GO:0044763	lipid metabolic process;cellular process;hydrolase activity;cellular process	Biological Process;Biological Process;Molecular Function;Biological Process	EC:3.1.1.1	Carboxylesterase	IPR022122;IPR029058;IPR007751;noIPR;noIPR;IPR029058	Protein FAM135;Alpha/Beta hydrolase fold;Domain of unknown function DUF676, lipase-like;Domain of unknown function DUF676, lipase-like;Domain of unknown function DUF676, lipase-like;Alpha/Beta hydrolase fold	PF12394 (PFAM);G3DSA:3.40.50.1820 (GENE3D);PF05057 (PFAM);PTHR12482 (PANTHER);PTHR12482:SF33 (PANTHER);SSF53474 (SUPERFAMILY)	;;;;;	;;;;;	;;;;;
AUR62028144-RA	vacuolar sorting-associated chloroplastic isoform X1	3006	20	0	0.8467	nr_alias_viridiplantae	GO:0019905-IBA;GO:0000938-IBA;GO:0000938-IEA;GO:0005829-IEA;GO:0016020-IEA;GO:0016021-IEA;GO:0042147-IBA;GO:0042147-IEA;GO:0000139-IEA;GO:0006896-IBA	syntaxin binding-IBA;GARP complex-IBA;GARP complex-IEA;cytosol-IEA;membrane-IEA;integral component of membrane-IEA;retrograde transport, endosome to Golgi-IBA;retrograde transport, endosome to Golgi-IEA;Golgi membrane-IEA;Golgi to vacuole transport-IBA	Molecular Function-IBA;Cellular Component-IBA;Cellular Component-IEA;Cellular Component-IEA;Cellular Component-IEA;Cellular Component-IEA;Biological Process-IBA;Biological Process-IEA;Cellular Component-IEA;Biological Process-IBA	5	GO:0005515;GO:0005794;GO:0005829;GO:0006810;GO:0016020	protein binding;Golgi apparatus;cytosol;transport;membrane	Molecular Function;Cellular Component;Cellular Component;Biological Process;Cellular Component			IPR012501;noIPR	Vps54-likeVacuolar protein sorting-associated protein 54, C-terminal;Vps54-likeVacuolar protein sorting-associated protein 54, C-terminal	PF07928 (PFAM);PTHR12965 (PANTHER)	GO:0042147;	retrograde transport, endosome to Golgi;	Biological Process;
AUR62028184-RA	probable pectate lyase 5	1161	20	0	0.8464	nr_alias_viridiplantae	GO:0046872-IEA;GO:0030570-IEA;GO:0016829-IEA;GO:0045490-IEA	metal ion binding-IEA;pectate lyase activity-IEA;lyase activity-IEA;pectin catabolic process-IEA	Molecular Function-IEA;Molecular Function-IEA;Molecular Function-IEA;Biological Process-IEA	4	GO:0003824;GO:0005488;GO:0005975;GO:0009056	catalytic activity;binding;carbohydrate metabolic process;catabolic process	Molecular Function;Molecular Function;Biological Process;Biological Process	EC:4.2.2.2	Pectate lyase	IPR018082;IPR002022;IPR012334;IPR002022;noIPR;noIPR;IPR011050	AmbAllergen;Pectate lyase/Amb allergen;Pectin lyase fold;Pectate lyase/Amb allergen;Pectate lyase/Amb allergen;Pectate lyase/Amb allergen;Pectin lyase fold/virulence factor	PR00807 (PRINTS);SM00656 (SMART);G3DSA:2.160.20.10 (GENE3D);PF00544 (PFAM);PTHR31683 (PANTHER);PTHR31683:SF58 (PANTHER);SSF51126 (SUPERFAMILY)	;;;;;;	;;;;;;	;;;;;;
AUR62028142-RA	EMB1611 MEE22	4836	20	0	0.528	nr_alias_viridiplantae										noIPR;noIPR	null;null	G3DSA:1.20.5.50 (GENE3D);PTHR35480 (PANTHER)	;	;	;
AUR62028180-RA	probable arabinosyltransferase ARAD1	1341	20	0	0.8411	nr_alias_viridiplantae	GO:0016020-IEA;GO:0016021-IEA;GO:0005794-IEA	membrane-IEA;integral component of membrane-IEA;Golgi apparatus-IEA	Cellular Component-IEA;Cellular Component-IEA;Cellular Component-IEA	2	GO:0005794;GO:0016020	Golgi apparatus;membrane	Cellular Component;Cellular Component			IPR004263;noIPR;noIPR	Exostosin-like;Exostosin-like;Exostosin-like	PF03016 (PFAM);PTHR11062:SF133 (PANTHER);PTHR11062 (PANTHER)	;;	;;	;;
AUR62028236-RA	ethylene-responsive transcription factor 1B-like	495	20	2.2e-78	0.755	nr_alias_viridiplantae	GO:0003677-IEA;GO:0003700-IEA;GO:0006351-IEA;GO:0006355-IEA;GO:0005634-IEA	DNA binding-IEA;DNA-binding transcription factor activity-IEA;transcription, DNA-templated-IEA;regulation of transcription, DNA-templated-IEA;nucleus-IEA	Molecular Function-IEA;Molecular Function-IEA;Biological Process-IEA;Biological Process-IEA;Cellular Component-IEA	5	GO:0003677;GO:0003700;GO:0005634;GO:0006139;GO:0009058	DNA binding;DNA-binding transcription factor activity;nucleus;nucleobase-containing compound metabolic process;biosynthetic process	Molecular Function;Molecular Function;Cellular Component;Biological Process;Biological Process			IPR001471;IPR001471;IPR001471;IPR001471;IPR017392;noIPR;noIPR;IPR001471;IPR016177	AP2/ERF domain;AP2/ERF domain;AP2/ERF domain;AP2/ERF domain;AP2/ERF transcription factor ERF/PTI6;AP2/ERF transcription factor ERF/PTI6;AP2/ERF transcription factor ERF/PTI6;AP2/ERF domain;DNA-binding domain	PR00367 (PRINTS);SM00380 (SMART);PF00847 (PFAM);G3DSA:3.30.730.10 (GENE3D);PIRSF038123 (PIRSF);PTHR31190:SF39 (PANTHER);PTHR31190 (PANTHER);PS51032 (PROSITE_PROFILES);SSF54171 (SUPERFAMILY)	GO:0003700/GO:0006355;GO:0003700/GO:0006355;GO:0003700/GO:0006355;GO:0003700/GO:0006355;GO:0003700;;;GO:0003700/GO:0006355;GO:0003677	DNA-binding transcription factor activity/regulation of transcription, DNA-templated;DNA-binding transcription factor activity/regulation of transcription, DNA-templated;DNA-binding transcription factor activity/regulation of transcription, DNA-templated;DNA-binding transcription factor activity/regulation of transcription, DNA-templated;DNA-binding transcription factor activity;;;DNA-binding tra…	Molecular Function/Biological Process;Molecular Function/Biological Process;Molecular Function/Biological Process;Molecular Function/Biological Process;Molecular Function;;;Molecular Function/Biological Process;Molecular Function
AUR62028221-RA	deacetoxyvindoline 4-hydroxylase-like	1176	20	0	0.7911	nr_alias_viridiplantae	GO:0051213-IBA;GO:0046872-IEA;GO:0016491-IEA;GO:0055114-IEA	dioxygenase activity-IBA;metal ion binding-IEA;oxidoreductase activity-IEA;oxidation-reduction process-IEA	Molecular Function-IBA;Molecular Function-IEA;Molecular Function-IEA;Biological Process-IEA	4	GO:0003824;GO:0005488;GO:0008152;GO:0044710	catalytic activity;binding;metabolic process;metabolic process	Molecular Function;Molecular Function;Biological Process;Biological Process			IPR005123;IPR027443;IPR026992;noIPR;noIPR;IPR005123;noIPR	Oxoglutarate/iron-dependent dioxygenase;Isopenicillin N synthase-like;Non-haem dioxygenase N-terminal domain;Non-haem dioxygenase N-terminal domain;Non-haem dioxygenase N-terminal domain;Oxoglutarate/iron-dependent dioxygenase;Oxoglutarate/iron-dependent dioxygenase	PF03171 (PFAM);G3DSA:2.60.120.330 (GENE3D);PF14226 (PFAM);PTHR10209:SF254 (PANTHER);PTHR10209 (PANTHER);PS51471 (PROSITE_PROFILES);SSF51197 (SUPERFAMILY)	GO:0055114/GO:0016491;;;;;GO:0055114/GO:0016491;	oxidation-reduction process/oxidoreductase activity;;;;;oxidation-reduction process/oxidoreductase activity;	Biological Process/Molecular Function;;;;;Biological Process/Molecular Function;
AUR62028107-RA	L-type lectin-domain containing receptor kinase -like	2163	20	0	0.7296	nr_alias_viridiplantae	GO:0016020-IEA;GO:0016021-IEA;GO:0016310-IEA;GO:0004672-IEA;GO:0016301-IEA;GO:0030246-IEA;GO:0005524-IEA;GO:0006468-IEA	membrane-IEA;integral component of membrane-IEA;phosphorylation-IEA;protein kinase activity-IEA;kinase activity-IEA;carbohydrate binding-IEA;ATP binding-IEA;protein phosphorylation-IEA	Cellular Component-IEA;Cellular Component-IEA;Biological Process-IEA;Molecular Function-IEA;Molecular Function-IEA;Molecular Function-IEA;Molecular Function-IEA;Biological Process-IEA	5	GO:0000166;GO:0006464;GO:0016020;GO:0016301;GO:0030246	nucleotide binding;cellular protein modification process;membrane;kinase activity;carbohydrate binding	Molecular Function;Biological Process;Cellular Component;Molecular Function;Molecular Function			noIPR;noIPR;noIPR;IPR001245;IPR001220;noIPR;noIPR;noIPR;IPR000719;IPR013320;IPR011009	null;null;null;Serine-threonine/tyrosine-protein kinase, catalytic domain;Legume lectin domain;Legume lectin domain;Legume lectin domain;Legume lectin domain;Protein kinase domain;Concanavalin A-like lectin/glucanase domain;Protein kinase-like domain	G3DSA:2.60.120.200 (GENE3D);G3DSA:1.10.510.10 (GENE3D);G3DSA:3.30.200.20 (GENE3D);PF07714 (PFAM);PF00139 (PFAM);G3DSA:1.10.510.10 (GENE3D);PTHR27007:SF84 (PANTHER);PTHR27007 (PANTHER);PS50011 (PROSITE_PROFILES);SSF49899 (SUPERFAMILY);SSF56112 (SUPERFAMILY)	;;;GO:0006468/GO:0004672;GO:0030246;;;;GO:0006468/GO:0005524/GO:0004672;;	;;;protein phosphorylation/protein kinase activity;carbohydrate binding;;;;protein phosphorylation/ATP binding/protein kinase activity;;	;;;Biological Process/Molecular Function;Molecular Function;;;;Biological Process/Molecular Function/Molecular Function;;
AUR62028172-RA	D-xylose-proton symporter-like 2	1458	20	0	0.8189	nr_alias_viridiplantae	GO:0022891-IEA;GO:0055085-IEA;GO:0016020-IEA;GO:0016021-IEA;GO:0022857-IEA;GO:0006810-IEA;GO:0005215-IEA	transmembrane transporter activity-IEA;transmembrane transport-IEA;membrane-IEA;integral component of membrane-IEA;transmembrane transporter activity-IEA;transport-IEA;transporter activity-IEA	Molecular Function-IEA;Biological Process-IEA;Cellular Component-IEA;Cellular Component-IEA;Molecular Function-IEA;Biological Process-IEA;Molecular Function-IEA	2	GO:0005215;GO:0016020	transporter activity;membrane	Molecular Function;Cellular Component			IPR003663;IPR005828;IPR003663;noIPR;noIPR;noIPR;noIPR;IPR020846;IPR020846	Sugar/inositol transporter;Major facilitator, sugar transporter-like;Sugar/inositol transporter;Sugar/inositol transporter;Sugar/inositol transporter;Sugar/inositol transporter;Sugar/inositol transporter;Major facilitator superfamily domain;Major facilitator superfamily domain	PR00171 (PRINTS);PF00083 (PFAM);TIGR00879 (TIGRFAM);G3DSA:1.20.1250.20 (GENE3D);G3DSA:1.20.1250.20 (GENE3D);PTHR23500 (PANTHER);PTHR23500:SF294 (PANTHER);PS50850 (PROSITE_PROFILES);SSF103473 (SUPERFAMILY)	GO:0055085/GO:0022891/GO:0016020;GO:0016021/GO:0022857/GO:0055085;GO:0055085/GO:0022891/GO:0016020;;;;;;	transmembrane transport/transmembrane transporter activity/membrane;integral component of membrane/transmembrane transporter activity/transmembrane transport;transmembrane transport/transmembrane transporter activity/membrane;;;;;;	Biological Process/Molecular Function/Cellular Component;Cellular Component/Molecular Function/Biological Process;Biological Process/Molecular Function/Cellular Component;;;;;;
AUR62028200-RA	cinnamoyl- reductase-like SNL6	1002	20	6.5e-172	0.7379	nr_alias_viridiplantae	GO:0003854-IEA;GO:0050662-IEA;GO:0016616-IEA;GO:0016491-IEA;GO:0003824-IEA;GO:0045552-IEA;GO:0055114-IEA;GO:0006694-IEA	3-beta-hydroxy-delta5-steroid dehydrogenase activity-IEA;coenzyme binding-IEA;oxidoreductase activity, acting on the CH-OH group of donors, NAD or NADP as acceptor-IEA;oxidoreductase activity-IEA;catalytic activity-IEA;dihydrokaempferol 4-reductase activity-IEA;oxidation-reduction process-IEA;steroid biosynthetic process-IEA	Molecular Function-IEA;Molecular Function-IEA;Molecular Function-IEA;Molecular Function-IEA;Molecular Function-IEA;Molecular Function-IEA;Biological Process-IEA;Biological Process-IEA	4	GO:0003824;GO:0005488;GO:0006629;GO:0009058	catalytic activity;binding;lipid metabolic process;biosynthetic process	Molecular Function;Molecular Function;Biological Process;Biological Process	EC:1.1.1.145	3-beta-hydroxy-Delta(5)-steroid dehydrogenase	IPR002225;noIPR;noIPR;noIPR;IPR016040	3-beta hydroxysteroid dehydrogenase/isomerase;3-beta hydroxysteroid dehydrogenase/isomerase;3-beta hydroxysteroid dehydrogenase/isomerase;3-beta hydroxysteroid dehydrogenase/isomerase;NAD(P)-binding domain	PF01073 (PFAM);G3DSA:3.40.50.720 (GENE3D);PTHR10366 (PANTHER);PTHR10366:SF506 (PANTHER);SSF51735 (SUPERFAMILY)	GO:0055114/GO:0003854/GO:0016616/GO:0006694;;;;	oxidation-reduction process/3-beta-hydroxy-delta5-steroid dehydrogenase activity/oxidoreductase activity, acting on the CH-OH group of donors, NAD or NADP as acceptor/steroid biosynthetic process;;;;	Biological Process/Molecular Function/Molecular Function/Biological Process;;;;
AUR62028243-RA	probable inorganic phosphate transporter 1-3	1386	20	0	0.7755	nr_alias_viridiplantae	GO:0055085-IEA;GO:0016020-IEA;GO:0006817-IEA;GO:0016021-IEA;GO:0022857-IEA;GO:0005315-IEA	transmembrane transport-IEA;membrane-IEA;phosphate ion transport-IEA;integral component of membrane-IEA;transmembrane transporter activity-IEA;inorganic phosphate transmembrane transporter activity-IEA	Biological Process-IEA;Cellular Component-IEA;Biological Process-IEA;Cellular Component-IEA;Molecular Function-IEA;Molecular Function-IEA	2	GO:0005215;GO:0016020	transporter activity;membrane	Molecular Function;Cellular Component			IPR005828;noIPR;noIPR;noIPR;noIPR;IPR020846;IPR020846	Major facilitator, sugar transporter-like;Major facilitator, sugar transporter-like;Major facilitator, sugar transporter-like;Major facilitator, sugar transporter-like;Major facilitator, sugar transporter-like;Major facilitator superfamily domain;Major facilitator superfamily domain	PF00083 (PFAM);G3DSA:1.20.1250.20 (GENE3D);G3DSA:1.20.1250.20 (GENE3D);PTHR24064:SF321 (PANTHER);PTHR24064 (PANTHER);PS50850 (PROSITE_PROFILES);SSF103473 (SUPERFAMILY)	GO:0016021/GO:0055085/GO:0022857;;;;;;	integral component of membrane/transmembrane transport/transmembrane transporter activity;;;;;;	Cellular Component/Biological Process/Molecular Function;;;;;;
AUR62028247-RA	probable inorganic phosphate transporter 1-3	1590	20	0	0.9183	nr_alias_viridiplantae	GO:0022891-IBA;GO:0055085-IEA;GO:0016020-IEA;GO:0006817-IEA;GO:0016021-IEA;GO:0022857-IEA;GO:0005887-IBA;GO:0005315-IEA	transmembrane transporter activity-IBA;transmembrane transport-IEA;membrane-IEA;phosphate ion transport-IEA;integral component of membrane-IEA;transmembrane transporter activity-IEA;integral component of plasma membrane-IBA;inorganic phosphate transmembrane transporter activity-IEA	Molecular Function-IBA;Biological Process-IEA;Cellular Component-IEA;Biological Process-IEA;Cellular Component-IEA;Molecular Function-IEA;Cellular Component-IBA;Molecular Function-IEA	2	GO:0005215;GO:0005886	transporter activity;plasma membrane	Molecular Function;Cellular Component			IPR005828;noIPR;noIPR;IPR004738;noIPR;noIPR;IPR020846;IPR020846	Major facilitator, sugar transporter-like;Major facilitator, sugar transporter-like;Major facilitator, sugar transporter-like;Phosphate permease;Phosphate permease;Phosphate permease;Major facilitator superfamily domain;Major facilitator superfamily domain	PF00083 (PFAM);G3DSA:1.20.1250.20 (GENE3D);G3DSA:1.20.1250.20 (GENE3D);TIGR00887 (TIGRFAM);PTHR24064:SF321 (PANTHER);PTHR24064 (PANTHER);PS50850 (PROSITE_PROFILES);SSF103473 (SUPERFAMILY)	GO:0055085/GO:0016021/GO:0022857;;;GO:0006817/GO:0016021/GO:0005315;;;;	transmembrane transport/integral component of membrane/transmembrane transporter activity;;;phosphate ion transport/integral component of membrane/inorganic phosphate transmembrane transporter activity;;;;	Biological Process/Cellular Component/Molecular Function;;;Biological Process/Cellular Component/Molecular Function;;;;
AUR62028077-RA	acidic endochitinase-like	1521	20	6.8e-140	0.7534	nr_alias_viridiplantae	GO:0008152-IEA;GO:0004568-IBA;GO:0004568-IEA;GO:0008061-IBA;GO:0005615-IEA;GO:0006032-IBA;GO:0006032-IEA;GO:0000272-IEA;GO:0004553-IEA;GO:0005576-IBA;GO:0005576-IEA;GO:0016787-IEA;GO:0005975-IEA;GO:0016798-IEA	metabolic process-IEA;chitinase activity-IBA;chitinase activity-IEA;chitin binding-IBA;extracellular space-IEA;chitin catabolic process-IBA;chitin catabolic process-IEA;polysaccharide catabolic process-IEA;hydrolase activity, hydrolyzing O-glycosyl compounds-IEA;extracellular region-IBA;extracellular region-IEA;hydrolase activity-IEA;carbohydrate metabolic process-IEA;hydrolase activity, acting o…	Biological Process-IEA;Molecular Function-IBA;Molecular Function-IEA;Molecular Function-IBA;Cellular Component-IEA;Biological Process-IBA;Biological Process-IEA;Biological Process-IEA;Molecular Function-IEA;Cellular Component-IBA;Cellular Component-IEA;Molecular Function-IEA;Biological Process-IEA;Molecular Function-IEA	5	GO:0005488;GO:0005615;GO:0005975;GO:0009056;GO:0016787	binding;extracellular space;carbohydrate metabolic process;catabolic process;hydrolase activity	Molecular Function;Cellular Component;Biological Process;Biological Process;Molecular Function	EC:3.2.1.14	Chitinase	IPR013783;IPR004864;IPR001223;noIPR;noIPR;noIPR;IPR017853	Immunoglobulin-like fold;Late embryogenesis abundant protein, LEA-14;Glycoside hydrolase family 18, catalytic domain;Glycoside hydrolase family 18, catalytic domain;Glycoside hydrolase family 18, catalytic domain;Glycoside hydrolase family 18, catalytic domain;Glycoside hydrolase superfamily	G3DSA:2.60.40.10 (GENE3D);PF03168 (PFAM);PF00704 (PFAM);G3DSA:3.20.20.80 (GENE3D);PTHR11177:SF256 (PANTHER);PTHR11177 (PANTHER);SSF51445 (SUPERFAMILY)	;;GO:0005975;;;;	;;carbohydrate metabolic process;;;;	;;Biological Process;;;;
AUR62028163-RA	anthocyanidin 3-O-glucosyltransferase 2-like	2478	20	1.1e-165	0.6768	nr_alias_viridiplantae	GO:0008152-IEA;GO:0016757-IEA;GO:0016758-IEA;GO:0080043-IBA;GO:0052696-IBA;GO:0080044-IBA;GO:0043231-IBA;GO:0016740-IEA;GO:0009813-IBA	metabolic process-IEA;transferase activity, transferring glycosyl groups-IEA;transferase activity, transferring hexosyl groups-IEA;quercetin 3-O-glucosyltransferase activity-IBA;flavonoid glucuronidation-IBA;quercetin 7-O-glucosyltransferase activity-IBA;intracellular membrane-bounded organelle-IBA;transferase activity-IEA;flavonoid biosynthetic process-IBA	Biological Process-IEA;Molecular Function-IEA;Molecular Function-IEA;Molecular Function-IBA;Biological Process-IBA;Molecular Function-IBA;Cellular Component-IBA;Molecular Function-IEA;Biological Process-IBA	2	GO:0008152;GO:0016740	metabolic process;transferase activity	Biological Process;Molecular Function			noIPR;IPR004330;IPR002213;noIPR;IPR002213;noIPR;noIPR	null;FAR1 DNA binding domain;UDP-glucuronosyl/UDP-glucosyltransferase;UDP-glucuronosyl/UDP-glucosyltransferase;UDP-glucuronosyl/UDP-glucosyltransferase;UDP-glucuronosyl/UDP-glucosyltransferase;UDP-glucuronosyl/UDP-glucosyltransferase	G3DSA:3.40.50.2000 (GENE3D);PF03101 (PFAM);PF00201 (PFAM);G3DSA:3.40.50.2000 (GENE3D);PTHR11926 (PANTHER);PTHR11926:SF444 (PANTHER);SSF53756 (SUPERFAMILY)	;;GO:0016758/GO:0008152;;GO:0016758/GO:0008152;;	;;transferase activity, transferring hexosyl groups/metabolic process;;transferase activity, transferring hexosyl groups/metabolic process;;	;;Molecular Function/Biological Process;;Molecular Function/Biological Process;;
AUR62028112-RA	TRP-like ion channel pkd2	444	20	9.4e-60	0.78	nr_alias_viridiplantae	GO:0016020-IEA;GO:0016021-IEA	membrane-IEA;integral component of membrane-IEA	Cellular Component-IEA;Cellular Component-IEA	1	GO:0016020	membrane	Cellular Component			IPR006747;noIPR;noIPR	Protein of unknown function DUF599;Protein of unknown function DUF599;Protein of unknown function DUF599	PF04654 (PFAM);PTHR31168 (PANTHER);PTHR31168:SF8 (PANTHER)	;;	;;	;;
AUR62028159-RA	zinc finger BED domain-containing RICESLEEPER 2-like	1749	20	0	0.6831	nr_alias_viridiplantae	GO:0003677-IEA;GO:0046983-IEA;GO:0003676-IEA	DNA binding-IEA;protein dimerization activity-IEA;nucleic acid binding-IEA	Molecular Function-IEA;Molecular Function-IEA;Molecular Function-IEA	2	GO:0003677;GO:0005515	DNA binding;protein binding	Molecular Function;Molecular Function			IPR003656;IPR003656;IPR025525;noIPR;noIPR;IPR003656;IPR013087;noIPR;IPR012337	Zinc finger, BED-type;Zinc finger, BED-type;hAT-like transposase, RNase-H fold;hAT-like transposase, RNase-H fold;hAT-like transposase, RNase-H fold;Zinc finger, BED-type;Zinc finger C2H2-type;Zinc finger C2H2-type;Ribonuclease H-like domain	SM00614 (SMART);PF02892 (PFAM);PF14372 (PFAM);PTHR23272:SF69 (PANTHER);PTHR23272 (PANTHER);PS50808 (PROSITE_PROFILES);SSF57667 (SUPERFAMILY);SSF140996 (SUPERFAMILY);SSF53098 (SUPERFAMILY)	GO:0003677;GO:0003677;GO:0003677;;;GO:0003677;GO:0003676;;GO:0003676	DNA binding;DNA binding;DNA binding;;;DNA binding;nucleic acid binding;;nucleic acid binding	Molecular Function;Molecular Function;Molecular Function;;;Molecular Function;Molecular Function;;Molecular Function
AUR62028217-RA	1-aminocyclopropane-1-carboxylate oxidase homolog 1	1101	20	0	0.7563	nr_alias_viridiplantae	GO:0051213-IBA;GO:0046872-IEA;GO:0016491-IEA;GO:0055114-IEA	dioxygenase activity-IBA;metal ion binding-IEA;oxidoreductase activity-IEA;oxidation-reduction process-IEA	Molecular Function-IBA;Molecular Function-IEA;Molecular Function-IEA;Biological Process-IEA	4	GO:0003824;GO:0005488;GO:0008152;GO:0044710	catalytic activity;binding;metabolic process;metabolic process	Molecular Function;Molecular Function;Biological Process;Biological Process			IPR027443;IPR026992;IPR005123;noIPR;noIPR;IPR005123;noIPR	Isopenicillin N synthase-like;Non-haem dioxygenase N-terminal domain;Oxoglutarate/iron-dependent dioxygenase;Oxoglutarate/iron-dependent dioxygenase;Oxoglutarate/iron-dependent dioxygenase;Oxoglutarate/iron-dependent dioxygenase;Oxoglutarate/iron-dependent dioxygenase	G3DSA:2.60.120.330 (GENE3D);PF14226 (PFAM);PF03171 (PFAM);PTHR10209 (PANTHER);PTHR10209:SF322 (PANTHER);PS51471 (PROSITE_PROFILES);SSF51197 (SUPERFAMILY)	;;GO:0016491/GO:0055114;;;GO:0016491/GO:0055114;	;;oxidoreductase activity/oxidation-reduction process;;;oxidoreductase activity/oxidation-reduction process;	;;Molecular Function/Biological Process;;;Molecular Function/Biological Process;
AUR62028127-RA	hypothetical protein SOVF_031690 isoform A	2661	20	0	0.5937	nr_alias_viridiplantae										IPR006527;IPR017451;noIPR	F-box associated domain, type 1;F-box associated interaction domain;F-box associated interaction domain	PF07734 (PFAM);TIGR01640 (TIGRFAM);PTHR36071 (PANTHER)	;;	;;	;;
AUR62028110-RA	UNC93 1	1263	20	0	0.8899	nr_alias_viridiplantae	GO:0055085-IEA;GO:0016020-IEA;GO:0016021-IEA	transmembrane transport-IEA;membrane-IEA;integral component of membrane-IEA	Biological Process-IEA;Cellular Component-IEA;Cellular Component-IEA	2	GO:0006810;GO:0016020	transport;membrane	Biological Process;Cellular Component			IPR010291;noIPR;noIPR;noIPR;noIPR;IPR020846	Ion channel regulatory protein, UNC-93;Ion channel regulatory protein, UNC-93;Ion channel regulatory protein, UNC-93;Ion channel regulatory protein, UNC-93;Ion channel regulatory protein, UNC-93;Major facilitator superfamily domain	PF05978 (PFAM);G3DSA:1.20.1250.20 (GENE3D);G3DSA:1.20.1250.20 (GENE3D);PTHR23294:SF28 (PANTHER);PTHR23294 (PANTHER);SSF103473 (SUPERFAMILY)	;;;;;	;;;;;	;;;;;
AUR62028232-RA	PREDICTED: uncharacterized protein LOC104888623	1656	20	1.8e-111	0.4891	nr_alias_viridiplantae	GO:0015074-IEA;GO:0003676-IEA	DNA integration-IEA;nucleic acid binding-IEA	Biological Process-IEA;Molecular Function-IEA							IPR012337;IPR029472;IPR025724;noIPR;noIPR	Ribonuclease H-like domain;Gag-polypeptide of LTR copia-type;GAG-pre-integrase domain;GAG-pre-integrase domain;GAG-pre-integrase domain	G3DSA:3.30.420.10 (GENE3D);PF14244 (PFAM);PF13976 (PFAM);PTHR37610 (PANTHER);PTHR37610:SF2 (PANTHER)	GO:0003676;;;;	nucleic acid binding;;;;	Molecular Function;;;;
AUR62028187-RA	binding partner of ACD11 1	786	20	2.9e-174	0.8712	nr_alias_viridiplantae	GO:0000166-IEA;GO:0009735-IEA;GO:0003676-IEA	nucleotide binding-IEA;response to cytokinin-IEA;nucleic acid binding-IEA	Molecular Function-IEA;Biological Process-IEA;Molecular Function-IEA	3	GO:0000166;GO:0003676;GO:0009719	nucleotide binding;nucleic acid binding;response to endogenous stimulus	Molecular Function;Molecular Function;Biological Process			IPR000504;noIPR;IPR000504;noIPR;noIPR;IPR000504;IPR000504	RNA recognition motif domain;RNA recognition motif domain;RNA recognition motif domain;RNA recognition motif domain;RNA recognition motif domain;RNA recognition motif domain;RNA recognition motif domain	SM00360 (SMART);G3DSA:3.30.70.330 (GENE3D);PF00076 (PFAM);PTHR32343 (PANTHER);PTHR32343:SF13 (PANTHER);PS50102 (PROSITE_PROFILES);SSF54928 (SUPERFAMILY)	GO:0003676;;GO:0003676;;;GO:0003676;GO:0003676	nucleic acid binding;;nucleic acid binding;;;nucleic acid binding;nucleic acid binding	Molecular Function;;Molecular Function;;;Molecular Function;Molecular Function
AUR62028196-RA	histone acetyltransferase MCC1	1638	20	2e-137	0.8058	nr_alias_viridiplantae	GO:0016746-IEA;GO:0016740-IEA;GO:0008080-IEA	transferase activity, transferring acyl groups-IEA;transferase activity-IEA;N-acetyltransferase activity-IEA	Molecular Function-IEA;Molecular Function-IEA;Molecular Function-IEA	1	GO:0016740	transferase activity	Molecular Function			IPR000182;noIPR;noIPR;IPR000182;IPR016181	GNAT domain;GNAT domain;GNAT domain;GNAT domain;Acyl-CoA N-acyltransferase	PF00583 (PFAM);G3DSA:3.40.630.30 (GENE3D);PTHR14744 (PANTHER);PS51186 (PROSITE_PROFILES);SSF55729 (SUPERFAMILY)	GO:0008080;;;GO:0008080;	N-acetyltransferase activity;;;N-acetyltransferase activity;	Molecular Function;;;Molecular Function;
AUR62028244-RA	probable inorganic phosphate transporter 1-3	1599	20	0	0.9192	nr_alias_viridiplantae	GO:0055085-IEA;GO:0016020-IEA;GO:0006817-IEA;GO:0016021-IEA;GO:0022857-IEA;GO:0005315-IEA	transmembrane transport-IEA;membrane-IEA;phosphate ion transport-IEA;integral component of membrane-IEA;transmembrane transporter activity-IEA;inorganic phosphate transmembrane transporter activity-IEA	Biological Process-IEA;Cellular Component-IEA;Biological Process-IEA;Cellular Component-IEA;Molecular Function-IEA;Molecular Function-IEA	2	GO:0005215;GO:0016020	transporter activity;membrane	Molecular Function;Cellular Component			IPR004738;noIPR;IPR005828;noIPR;noIPR;IPR020846;IPR020846	Phosphate permease;Phosphate permease;Major facilitator, sugar transporter-like;Major facilitator, sugar transporter-like;Major facilitator, sugar transporter-like;Major facilitator superfamily domain;Major facilitator superfamily domain	TIGR00887 (TIGRFAM);G3DSA:1.20.1250.20 (GENE3D);PF00083 (PFAM);PTHR24064 (PANTHER);PTHR24064:SF321 (PANTHER);PS50850 (PROSITE_PROFILES);SSF103473 (SUPERFAMILY)	GO:0016021/GO:0005315/GO:0006817;;GO:0016021/GO:0055085/GO:0022857;;;;	integral component of membrane/inorganic phosphate transmembrane transporter activity/phosphate ion transport;;integral component of membrane/transmembrane transport/transmembrane transporter activity;;;;	Cellular Component/Molecular Function/Biological Process;;Cellular Component/Biological Process/Molecular Function;;;;
AUR62028133-RA	probable disease resistance At1g58602 isoform X1	1023	20	5.3e-164	0.6906	nr_alias_viridiplantae	GO:0043531-IEA;GO:0006952-IEA	ADP binding-IEA;defense response-IEA	Molecular Function-IEA;Biological Process-IEA	2	GO:0000166;GO:0006950	nucleotide binding;response to stress	Molecular Function;Biological Process			noIPR;IPR002182;noIPR;noIPR;noIPR;IPR027417	null;NB-ARC;NB-ARC;NB-ARC;NB-ARC;P-loop containing nucleoside triphosphate hydrolase	PR00364 (PRINTS);PF00931 (PFAM);G3DSA:3.40.50.300 (GENE3D);PTHR23155 (PANTHER);PTHR23155:SF721 (PANTHER);SSF52540 (SUPERFAMILY)	;GO:0043531;;;;	;ADP binding;;;;	;Molecular Function;;;;
AUR62028214-RA	mediator of RNA polymerase II transcription subunit 15	864	20	1.4e-151	0.8873	nr_alias_viridiplantae										IPR015671;noIPR;noIPR	GLTSCR protein, conserved region;GLTSCR protein, conserved region;GLTSCR protein, conserved region	PF15249 (PFAM);PTHR15572:SF7 (PANTHER);PTHR15572 (PANTHER)	;;	;;	;;
AUR62028118-RA	mitochondrial import inner membrane translocase subunit TIM22-like	792	20	4.7e-121	0.8236	nr_alias_viridiplantae	GO:0071806-IEA;GO:0033365-IBA;GO:0015266-IBA;GO:0016020-IEA;GO:0016021-IEA;GO:0009941-IBA	protein transmembrane transport-IEA;protein localization to organelle-IBA;protein transmembrane transporter activity-IBA;membrane-IEA;integral component of membrane-IEA;chloroplast envelope-IBA	Biological Process-IEA;Biological Process-IBA;Molecular Function-IBA;Cellular Component-IEA;Cellular Component-IEA;Cellular Component-IBA	3	GO:0005215;GO:0009536;GO:0016020	transporter activity;plastid;membrane	Molecular Function;Cellular Component;Cellular Component			IPR001660;noIPR;IPR003397;noIPR;noIPR;IPR013761	Sterile alpha motif domain;Sterile alpha motif domain;Mitochondrial inner membrane translocase subunit Tim17/Tim22/Tim23/peroxisomal protein PMP24;Mitochondrial inner membrane translocase subunit Tim17/Tim22/Tim23/peroxisomal protein PMP24;Mitochondrial inner membrane translocase subunit Tim17/Tim22/Tim23/peroxisomal protein PMP24;Sterile alpha motif/pointed domain	PF00536 (PFAM);G3DSA:1.10.150.50 (GENE3D);PF02466 (PFAM);PTHR14110:SF21 (PANTHER);PTHR14110 (PANTHER);SSF47769 (SUPERFAMILY)	GO:0005515;;;;;	protein binding;;;;;	Molecular Function;;;;;
AUR62028233-RA	probable polygalacturonase At3g15720	1992	20	2e-123	0.5891	nr_alias_viridiplantae	GO:0008152-IEA;GO:0016829-IEA;GO:0071555-IEA;GO:0004650-IEA;GO:0005576-IEA;GO:0016787-IEA;GO:0016798-IEA;GO:0005975-IEA	metabolic process-IEA;lyase activity-IEA;cell wall organization-IEA;polygalacturonase activity-IEA;extracellular region-IEA;hydrolase activity-IEA;hydrolase activity, acting on glycosyl bonds-IEA;carbohydrate metabolic process-IEA	Biological Process-IEA;Molecular Function-IEA;Biological Process-IEA;Molecular Function-IEA;Cellular Component-IEA;Molecular Function-IEA;Molecular Function-IEA;Biological Process-IEA	1	GO:0016787	hydrolase activity	Molecular Function			IPR006626;IPR012334;IPR000743;noIPR;noIPR;IPR011050;IPR011050	Parallel beta-helix repeat;Pectin lyase fold;Glycoside hydrolase, family 28;Glycoside hydrolase, family 28;Glycoside hydrolase, family 28;Pectin lyase fold/virulence factor;Pectin lyase fold/virulence factor	SM00710 (SMART);G3DSA:2.160.20.10 (GENE3D);PF00295 (PFAM);PTHR31375:SF71 (PANTHER);PTHR31375 (PANTHER);SSF51126 (SUPERFAMILY);SSF51126 (SUPERFAMILY)	;;GO:0004650/GO:0005975;;;;	;;polygalacturonase activity/carbohydrate metabolic process;;;;	;;Molecular Function/Biological Process;;;;
AUR62028222-RA	1-aminocyclopropane-1-carboxylate oxidase homolog 1-like	1113	20	0	0.789	nr_alias_viridiplantae	GO:0051213-IBA;GO:0046872-IEA;GO:0016491-IEA;GO:0055114-IEA	dioxygenase activity-IBA;metal ion binding-IEA;oxidoreductase activity-IEA;oxidation-reduction process-IEA	Molecular Function-IBA;Molecular Function-IEA;Molecular Function-IEA;Biological Process-IEA	4	GO:0003824;GO:0005488;GO:0008152;GO:0044710	catalytic activity;binding;metabolic process;metabolic process	Molecular Function;Molecular Function;Biological Process;Biological Process			IPR005123;IPR027443;IPR026992;noIPR;noIPR;IPR005123;noIPR	Oxoglutarate/iron-dependent dioxygenase;Isopenicillin N synthase-like;Non-haem dioxygenase N-terminal domain;Non-haem dioxygenase N-terminal domain;Non-haem dioxygenase N-terminal domain;Oxoglutarate/iron-dependent dioxygenase;Oxoglutarate/iron-dependent dioxygenase	PF03171 (PFAM);G3DSA:2.60.120.330 (GENE3D);PF14226 (PFAM);PTHR10209 (PANTHER);PTHR10209:SF254 (PANTHER);PS51471 (PROSITE_PROFILES);SSF51197 (SUPERFAMILY)	GO:0016491/GO:0055114;;;;;GO:0016491/GO:0055114;	oxidoreductase activity/oxidation-reduction process;;;;;oxidoreductase activity/oxidation-reduction process;	Molecular Function/Biological Process;;;;;Molecular Function/Biological Process;
AUR62028152-RA	DNA (cytosine-5)-methyltransferase CMT2 isoform X1	2322	20	0	0.7048	nr_alias_viridiplantae	GO:0003886-IEA;GO:0090116-IEA;GO:0003682-IEA;GO:0008168-IEA;GO:0016740-IEA;GO:0005634-IEA;GO:0032259-IEA	DNA (cytosine-5-)-methyltransferase activity-IEA;C-5 methylation of cytosine-IEA;chromatin binding-IEA;methyltransferase activity-IEA;transferase activity-IEA;nucleus-IEA;methylation-IEA	Molecular Function-IEA;Biological Process-IEA;Molecular Function-IEA;Molecular Function-IEA;Molecular Function-IEA;Cellular Component-IEA;Biological Process-IEA	4	GO:0003682;GO:0005634;GO:0006259;GO:0016740	chromatin binding;nucleus;DNA metabolic process;transferase activity	Molecular Function;Cellular Component;Biological Process;Molecular Function	EC:2.1.1.37	DNA (cytosine-5-)-methyltransferase	IPR001525;IPR001025;IPR000953;IPR001025;IPR001525;IPR029063;noIPR;noIPR;IPR023780;noIPR;noIPR;IPR001025;IPR000953;IPR001525;IPR029063;IPR016197	C-5 cytosine methyltransferase;Bromo adjacent homology (BAH) domain;Chromo/chromo shadow domain;Bromo adjacent homology (BAH) domain;C-5 cytosine methyltransferase;S-adenosyl-L-methionine-dependent methyltransferase;S-adenosyl-L-methionine-dependent methyltransferase;S-adenosyl-L-methionine-dependent methyltransferase;Chromo domain;Chromo domain;Chromo domain;Bromo adjacent homology (BAH) domain;…	PR00105 (PRINTS);SM00439 (SMART);SM00298 (SMART);PF01426 (PFAM);TIGR00675 (TIGRFAM);PF00145 (PFAM);G3DSA:3.40.50.150 (GENE3D);G3DSA:3.90.120.10 (GENE3D);PF00385 (PFAM);PTHR10629 (PANTHER);PTHR10629:SF42 (PANTHER);PS51038 (PROSITE_PROFILES);PS50013 (PROSITE_PROFILES);PS51679 (PROSITE_PROFILES);SSF53335 (SUPERFAMILY);SSF54160 (SUPERFAMILY)	GO:0008168;GO:0003682;;GO:0003682;GO:0008168;;;;;;;GO:0003682;;GO:0008168;;	methyltransferase activity;chromatin binding;;chromatin binding;methyltransferase activity;;;;;;;chromatin binding;;methyltransferase activity;;	Molecular Function;Molecular Function;;Molecular Function;Molecular Function;;;;;;;Molecular Function;;Molecular Function;;
AUR62028116-RA	DNA-binding BIN4 isoform X1	1515	20	2.1e-128	0.7331	nr_alias_viridiplantae	GO:0003690-IEA;GO:0009330-IEA;GO:0042023-IEA	double-stranded DNA binding-IEA;DNA topoisomerase complex (ATP-hydrolyzing)-IEA;DNA endoreduplication-IEA	Molecular Function-IEA;Cellular Component-IEA;Biological Process-IEA	5	GO:0003677;GO:0005622;GO:0006259;GO:0007049;GO:0009058	DNA binding;intracellular;DNA metabolic process;cell cycle;biosynthetic process	Molecular Function;Cellular Component;Biological Process;Biological Process;Biological Process			IPR033246	DNA-binding protein BIN4	PTHR34810 (PANTHER)	GO:0009330/GO:0003690/GO:0042023	DNA topoisomerase complex (ATP-hydrolyzing)/double-stranded DNA binding/DNA endoreduplication	Cellular Component/Molecular Function/Biological Process
AUR62028239-RA	PREDICTED: uncharacterized protein LOC104801086	1992	20	0	0.6762	nr_alias_viridiplantae										IPR002035;IPR024553;IPR011205;noIPR;IPR002035	von Willebrand factor, type A;Domain of unknown function DUF2828;Uncharacterised conserved protein UCP015417, vWA;Uncharacterised conserved protein UCP015417, vWA;von Willebrand factor, type A	G3DSA:3.40.50.410 (GENE3D);PF11443 (PFAM);PIRSF015417 (PIRSF);PTHR31373 (PANTHER);SSF53300 (SUPERFAMILY)	;;;;	;;;;	;;;;
AUR62028079-RA	NUDIX hydrolase domain	909	20	5.2e-146	0.7225	nr_alias_viridiplantae	GO:0016787-IEA	hydrolase activity-IEA	Molecular Function-IEA							noIPR	null	PTHR36395 (PANTHER)
AUR62028174-RA	SMG9-like isoform X1	1230	20	0	0.7959	nr_alias_viridiplantae										noIPR;noIPR;IPR027417	null;null;P-loop containing nucleoside triphosphate hydrolase	G3DSA:3.40.50.300 (GENE3D);PTHR14270 (PANTHER);SSF52540 (SUPERFAMILY)	;;	;;	;;
AUR62028124-RA	membrane of ER body isoform X2	1755	20	1e-90	0.6795	nr_alias_viridiplantae	GO:0016020-IEA;GO:0016021-IEA	membrane-IEA;integral component of membrane-IEA	Cellular Component-IEA;Cellular Component-IEA	1	GO:0016020	membrane	Cellular Component			noIPR;noIPR	null;null	PTHR31851:SF24 (PANTHER);PTHR31851 (PANTHER)	;	;	;
AUR62028241-RA	serine threonine- phosphatase PP1-like	1092	20	0	0.9455	nr_alias_viridiplantae	GO:0046872-IEA;GO:0006470-IEA;GO:0004721-IEA;GO:0016787-IEA	metal ion binding-IEA;protein dephosphorylation-IEA;phosphoprotein phosphatase activity-IEA;hydrolase activity-IEA	Molecular Function-IEA;Biological Process-IEA;Molecular Function-IEA;Molecular Function-IEA	3	GO:0005488;GO:0006464;GO:0016787	binding;cellular protein modification process;hydrolase activity	Molecular Function;Biological Process;Molecular Function	EC:3.1.3.16;EC:3.1.3.41	Protein-serine/threonine phosphatase;4-nitrophenylphosphatase	IPR006186;IPR006186;IPR029052;noIPR;IPR031675;IPR004843;noIPR;noIPR;IPR029052	Serine/threonine-specific protein phosphatase/bis(5-nucleosyl)-tetraphosphatase;Serine/threonine-specific protein phosphatase/bis(5-nucleosyl)-tetraphosphatase;Metallo-dependent phosphatase-like;Metallo-dependent phosphatase-like;Serine-threonine protein phosphatase, N-terminal;Calcineurin-like phosphoesterase domain, ApaH type;Calcineurin-like phosphoesterase domain, ApaH type;Calcineurin-like p…	PR00114 (PRINTS);SM00156 (SMART);G3DSA:3.60.21.10 (GENE3D);PIRSF033096 (PIRSF);PF16891 (PFAM);PF00149 (PFAM);PTHR11668 (PANTHER);PTHR11668:SF357 (PANTHER);SSF56300 (SUPERFAMILY)	GO:0016787;GO:0016787;;;;GO:0016787;;;	hydrolase activity;hydrolase activity;;;;hydrolase activity;;;	Molecular Function;Molecular Function;;;;Molecular Function;;;
AUR62028204-RA	zinc finger CCCH domain-containing 56-like	1014	20	0	0.7542	nr_alias_viridiplantae	GO:0046872-IEA	metal ion binding-IEA	Molecular Function-IEA	1	GO:0005488	binding	Molecular Function			IPR000571;noIPR;IPR000571;noIPR;noIPR;IPR000571;IPR000571;IPR000571;IPR000571;IPR000571;IPR000571	Zinc finger, CCCH-type;Zinc finger, CCCH-type;Zinc finger, CCCH-type;Zinc finger, CCCH-type;Zinc finger, CCCH-type;Zinc finger, CCCH-type;Zinc finger, CCCH-type;Zinc finger, CCCH-type;Zinc finger, CCCH-type;Zinc finger, CCCH-type;Zinc finger, CCCH-type	SM00356 (SMART);G3DSA:4.10.1000.10 (GENE3D);PF00642 (PFAM);PTHR12547 (PANTHER);PTHR12547:SF93 (PANTHER);PS50103 (PROSITE_PROFILES);PS50103 (PROSITE_PROFILES);PS50103 (PROSITE_PROFILES);SSF90229 (SUPERFAMILY);SSF90229 (SUPERFAMILY);SSF90229 (SUPERFAMILY)	GO:0046872;;GO:0046872;;;GO:0046872;GO:0046872;GO:0046872;GO:0046872;GO:0046872;GO:0046872	metal ion binding;;metal ion binding;;;metal ion binding;metal ion binding;metal ion binding;metal ion binding;metal ion binding;metal ion binding	Molecular Function;;Molecular Function;;;Molecular Function;Molecular Function;Molecular Function;Molecular Function;Molecular Function;Molecular Function
AUR62028206-RA	gamma-glutamylcyclotransferase At3g02910	561	20	2.5e-74	0.7477	nr_alias_viridiplantae										noIPR;IPR009288;noIPR;noIPR;IPR013024	null;Gamma-glutamylcyclotransferase, AIG2-like;Gamma-glutamylcyclotransferase, AIG2-like;Gamma-glutamylcyclotransferase, AIG2-like;Gamma-glutamyl cyclotransferase-like	G3DSA:3.10.490.10 (GENE3D);PF06094 (PFAM);PTHR12510:SF9 (PANTHER);PTHR12510 (PANTHER);SSF110857 (SUPERFAMILY)	;;;;	;;;;	;;;;
AUR62028138-RA	probable helicase MAGATAMA 3 isoform X1	405	20	9.4e-27	0.5732	nr_alias_viridiplantae										noIPR;noIPR	null;null	PTHR10887:SF408 (PANTHER);PTHR10887 (PANTHER)	;	;	;
AUR62028176-RA	NADH dehydrogenase [ubiquinone] iron-sulfur mitochondrial	315	20	1.9e-67	0.82	nr_alias_viridiplantae	GO:0004129-IEA;GO:0005747-IBA;GO:0006120-IBA;GO:0005739-IEA;GO:0016020-IEA;GO:0016021-IEA;GO:0005740-IEA;GO:1902600-IEA	cytochrome-c oxidase activity-IEA;mitochondrial respiratory chain complex I-IBA;mitochondrial electron transport, NADH to ubiquinone-IBA;mitochondrion-IEA;membrane-IEA;integral component of membrane-IEA;mitochondrial envelope-IEA;proton transmembrane transport-IEA	Molecular Function-IEA;Cellular Component-IBA;Biological Process-IBA;Cellular Component-IEA;Cellular Component-IEA;Cellular Component-IEA;Cellular Component-IEA;Biological Process-IEA	4	GO:0005739;GO:0006091;GO:0006139;GO:0016020	mitochondrion;generation of precursor metabolites and energy;nucleobase-containing compound metabolic process;membrane	Cellular Component;Biological Process;Biological Process;Cellular Component			IPR019401;noIPR;noIPR;noIPR	Zinc finger, CHCC-type;Zinc finger, CHCC-type;Zinc finger, CHCC-type;Zinc finger, CHCC-type	PF10276 (PFAM);G3DSA:2.60.260.40 (GENE3D);PTHR13156 (PANTHER);PTHR13156:SF1 (PANTHER)	;;;	;;;	;;;
AUR62028198-RA	inositol-tetrakisphosphate 1-kinase 1-like	990	20	8e-139	0.7044	nr_alias_viridiplantae	GO:0000166-IEA;GO:0000287-IEA;GO:0032957-IEA;GO:0046872-IEA;GO:0016310-IEA;GO:0016740-IEA;GO:0047325-IEA;GO:0016301-IEA;GO:0052725-IEA;GO:0052726-IEA;GO:0005524-IEA;GO:0005622-IEA	nucleotide binding-IEA;magnesium ion binding-IEA;inositol trisphosphate metabolic process-IEA;metal ion binding-IEA;phosphorylation-IEA;transferase activity-IEA;inositol tetrakisphosphate 1-kinase activity-IEA;kinase activity-IEA;inositol-1,3,4-trisphosphate 6-kinase activity-IEA;inositol-1,3,4-trisphosphate 5-kinase activity-IEA;ATP binding-IEA;intracellular-IEA	Molecular Function-IEA;Molecular Function-IEA;Biological Process-IEA;Molecular Function-IEA;Biological Process-IEA;Molecular Function-IEA;Molecular Function-IEA;Molecular Function-IEA;Molecular Function-IEA;Molecular Function-IEA;Molecular Function-IEA;Cellular Component-IEA	2	GO:0000166;GO:0016301	nucleotide binding;kinase activity	Molecular Function;Molecular Function			IPR008656;noIPR;IPR008656;noIPR;IPR008656;IPR011761;noIPR	Inositol-tetrakisphosphate 1-kinase;Inositol-tetrakisphosphate 1-kinase;Inositol-tetrakisphosphate 1-kinase;Inositol-tetrakisphosphate 1-kinase;Inositol-tetrakisphosphate 1-kinase;ATP-grasp fold;ATP-grasp fold	PF05770 (PFAM);G3DSA:3.30.470.20 (GENE3D);PIRSF038186 (PIRSF);PTHR14217:SF9 (PANTHER);PTHR14217 (PANTHER);PS50975 (PROSITE_PROFILES);SSF56059 (SUPERFAMILY)	GO:0052726/GO:0000287/GO:0005622/GO:0005524/GO:0052725/GO:0032957/GO:0047325;;GO:0052726/GO:0000287/GO:0005622/GO:0005524/GO:0052725/GO:0032957/GO:0047325;;GO:0052726/GO:0000287/GO:0005622/GO:0005524/GO:0052725/GO:0032957/GO:0047325;GO:0005524/GO:0046872;	inositol-1,3,4-trisphosphate 5-kinase activity/magnesium ion binding/intracellular/ATP binding/inositol-1,3,4-trisphosphate 6-kinase activity/inositol trisphosphate metabolic process/inositol tetrakisphosphate 1-kinase activity;;inositol-1,3,4-trisphosphate 5-kinase activity/magnesium ion binding/intracellular/ATP binding/inositol-1,3,4-trisphosphate 6-kinase activity/inositol trisphosphate metab…	Molecular Function/Molecular Function/Cellular Component/Molecular Function/Molecular Function/Biological Process/Molecular Function;;Molecular Function/Molecular Function/Cellular Component/Molecular Function/Molecular Function/Biological Process/Molecular Function;;Molecular Function/Molecular Function/Cellular Component/Molecular Function/Molecular Function/Biological Process/Molecular Functio…
AUR62028192-RA	syntaxin-22	873	20	4.1e-118	0.7701	nr_alias_viridiplantae	GO:0061025-IEA;GO:0016192-IEA;GO:0006906-IBA;GO:0016020-IEA;GO:0016021-IBA;GO:0016021-IEA;GO:0048278-IBA;GO:0012505-IBA;GO:0031201-IBA;GO:0005484-IBA;GO:0005484-IEA;GO:0000149-IBA;GO:0005622-IEA;GO:0006886-IBA;GO:0006886-IEA	membrane fusion-IEA;vesicle-mediated transport-IEA;vesicle fusion-IBA;membrane-IEA;integral component of membrane-IBA;integral component of membrane-IEA;vesicle docking-IBA;endomembrane system-IBA;SNARE complex-IBA;SNAP receptor activity-IBA;SNAP receptor activity-IEA;SNARE binding-IBA;intracellular-IEA;intracellular protein transport-IBA;intracellular protein transport-IEA	Biological Process-IEA;Biological Process-IEA;Biological Process-IBA;Cellular Component-IEA;Cellular Component-IBA;Cellular Component-IEA;Biological Process-IBA;Cellular Component-IBA;Cellular Component-IBA;Molecular Function-IBA;Molecular Function-IEA;Molecular Function-IBA;Cellular Component-IEA;Biological Process-IBA;Biological Process-IEA	5	GO:0005515;GO:0005737;GO:0006810;GO:0016020;GO:0016043	protein binding;cytoplasm;transport;membrane;cellular component organization	Molecular Function;Cellular Component;Biological Process;Cellular Component;Biological Process			IPR000727;IPR006011;noIPR;noIPR;noIPR;IPR000727;noIPR;noIPR;IPR000727;IPR010989	Target SNARE coiled-coil homology domain;Syntaxin, N-terminal domain;Syntaxin, N-terminal domain;Syntaxin, N-terminal domain;Syntaxin, N-terminal domain;Target SNARE coiled-coil homology domain;Target SNARE coiled-coil homology domain;Target SNARE coiled-coil homology domain;Target SNARE coiled-coil homology domain;SNARE	SM00397 (SMART);SM00503 (SMART);G3DSA:1.20.5.110 (GENE3D);G3DSA:1.20.58.70 (GENE3D);PF14523 (PFAM);PF05739 (PFAM);PTHR19957:SF172 (PANTHER);PTHR19957 (PANTHER);PS50192 (PROSITE_PROFILES);SSF47661 (SUPERFAMILY)	;GO:0016020;;;;;;;;GO:0016020/GO:0016192	;membrane;;;;;;;;membrane/vesicle-mediated transport	;Cellular Component;;;;;;;;Cellular Component/Biological Process
AUR62028101-RA	neurofilament medium polypeptide	1020	20	2.4e-91	0.9328	nr_alias_viridiplantae	GO:0005737-IBA;GO:0046916-IBA;GO:0046872-IEA;GO:0030001-IBA;GO:0030001-IEA;GO:0046914-IBA	cytoplasm-IBA;cellular transition metal ion homeostasis-IBA;metal ion binding-IEA;metal ion transport-IBA;metal ion transport-IEA;transition metal ion binding-IBA	Cellular Component-IBA;Biological Process-IBA;Molecular Function-IEA;Biological Process-IBA;Biological Process-IEA;Molecular Function-IBA	4	GO:0005488;GO:0005737;GO:0006810;GO:0019725	binding;cytoplasm;transport;cellular homeostasis	Molecular Function;Cellular Component;Biological Process;Biological Process			noIPR;IPR006121;noIPR;noIPR;IPR006121;IPR006121;IPR006121;IPR006121	null;Heavy metal-associated domain, HMA;Heavy metal-associated domain, HMA;Heavy metal-associated domain, HMA;Heavy metal-associated domain, HMA;Heavy metal-associated domain, HMA;Heavy metal-associated domain, HMA;Heavy metal-associated domain, HMA	G3DSA:3.30.70.100 (GENE3D);PF00403 (PFAM);PTHR22814:SF194 (PANTHER);PTHR22814 (PANTHER);PS50846 (PROSITE_PROFILES);PS50846 (PROSITE_PROFILES);SSF55008 (SUPERFAMILY);SSF55008 (SUPERFAMILY)	;GO:0046872/GO:0030001;;;GO:0046872/GO:0030001;GO:0046872/GO:0030001;GO:0046872/GO:0030001;GO:0046872/GO:0030001	;metal ion binding/metal ion transport;;;metal ion binding/metal ion transport;metal ion binding/metal ion transport;metal ion binding/metal ion transport;metal ion binding/metal ion transport	;Molecular Function/Biological Process;;;Molecular Function/Biological Process;Molecular Function/Biological Process;Molecular Function/Biological Process;Molecular Function/Biological Process
AUR62028203-RA	uncharacterized sugar kinase slr0537	1368	20	0	0.9201	nr_alias_viridiplantae	GO:0004747-IEA;GO:0009507-IEA;GO:0006014-IEA;GO:0016310-IEA;GO:0015979-IEA;GO:0016773-IEA;GO:0006167-IEA;GO:0016740-IEA;GO:0004001-IEA;GO:0016301-IEA;GO:0046835-IEA	ribokinase activity-IEA;chloroplast-IEA;D-ribose metabolic process-IEA;phosphorylation-IEA;photosynthesis-IEA;phosphotransferase activity, alcohol group as acceptor-IEA;AMP biosynthetic process-IEA;transferase activity-IEA;adenosine kinase activity-IEA;kinase activity-IEA;carbohydrate phosphorylation-IEA	Molecular Function-IEA;Cellular Component-IEA;Biological Process-IEA;Biological Process-IEA;Biological Process-IEA;Molecular Function-IEA;Biological Process-IEA;Molecular Function-IEA;Molecular Function-IEA;Molecular Function-IEA;Biological Process-IEA	7	GO:0005975;GO:0006139;GO:0009058;GO:0009536;GO:0015979;GO:0016301;GO:0044723	carbohydrate metabolic process;nucleobase-containing compound metabolic process;biosynthetic process;plastid;photosynthesis;kinase activity;carbohydrate metabolic process	Biological Process;Biological Process;Biological Process;Cellular Component;Biological Process;Molecular Function;Biological Process	EC:2.7.1.15;EC:2.7.1.20	Ribokinase;Adenosine kinase	IPR002139;IPR011611;IPR029056;noIPR;noIPR;IPR029056	Ribokinase/fructokinase;Carbohydrate kinase PfkB;Ribokinase-like;Ribokinase-like;Ribokinase-like;Ribokinase-like	PR00990 (PRINTS);PF00294 (PFAM);G3DSA:3.40.1190.20 (GENE3D);PTHR43085:SF3 (PANTHER);PTHR43085 (PANTHER);SSF53613 (SUPERFAMILY)	GO:0016301;;;;;	kinase activity;;;;;	Molecular Function;;;;;
AUR62028153-RA	hypothetical protein SOVF_005550	2562	20	0	0.5478	nr_alias_viridiplantae	GO:0009506-IEA	plasmodesma-IEA	Cellular Component-IEA							noIPR;IPR000313;noIPR;noIPR;IPR000313;noIPR	null;PWWP domain;PWWP domain;PWWP domain;PWWP domain;PWWP domain	G3DSA:2.30.30.140 (GENE3D);PF00855 (PFAM);PTHR33697 (PANTHER);PTHR33697:SF5 (PANTHER);PS50812 (PROSITE_PROFILES);SSF63748 (SUPERFAMILY)	;;;;;	;;;;;	;;;;;
AUR62028235-RA	ethylene-responsive transcription factor ERF098-like	477	20	9.1e-51	0.6652	nr_alias_viridiplantae	GO:0003677-IEA;GO:0003700-IEA;GO:0006351-IEA;GO:0006355-IEA;GO:0005634-IEA	DNA binding-IEA;DNA-binding transcription factor activity-IEA;transcription, DNA-templated-IEA;regulation of transcription, DNA-templated-IEA;nucleus-IEA	Molecular Function-IEA;Molecular Function-IEA;Biological Process-IEA;Biological Process-IEA;Cellular Component-IEA	5	GO:0003677;GO:0003700;GO:0005634;GO:0006139;GO:0009058	DNA binding;DNA-binding transcription factor activity;nucleus;nucleobase-containing compound metabolic process;biosynthetic process	Molecular Function;Molecular Function;Cellular Component;Biological Process;Biological Process			IPR001471;IPR001471;IPR017392;IPR001471;IPR001471;noIPR;noIPR;IPR001471;IPR016177	AP2/ERF domain;AP2/ERF domain;AP2/ERF transcription factor ERF/PTI6;AP2/ERF domain;AP2/ERF domain;AP2/ERF domain;AP2/ERF domain;AP2/ERF domain;DNA-binding domain	PR00367 (PRINTS);SM00380 (SMART);PIRSF038123 (PIRSF);G3DSA:3.30.730.10 (GENE3D);PF00847 (PFAM);PTHR31190:SF44 (PANTHER);PTHR31190 (PANTHER);PS51032 (PROSITE_PROFILES);SSF54171 (SUPERFAMILY)	GO:0003700/GO:0006355;GO:0003700/GO:0006355;GO:0003700;GO:0003700/GO:0006355;GO:0003700/GO:0006355;;;GO:0003700/GO:0006355;GO:0003677	DNA-binding transcription factor activity/regulation of transcription, DNA-templated;DNA-binding transcription factor activity/regulation of transcription, DNA-templated;DNA-binding transcription factor activity;DNA-binding transcription factor activity/regulation of transcription, DNA-templated;DNA-binding transcription factor activity/regulation of transcription, DNA-templated;;;DNA-binding tra…	Molecular Function/Biological Process;Molecular Function/Biological Process;Molecular Function;Molecular Function/Biological Process;Molecular Function/Biological Process;;;Molecular Function/Biological Process;Molecular Function
AUR62028229-RA	zinc finger BED domain-containing RICESLEEPER 2-like	1119	20	8.9e-99	0.6838	nr_alias_viridiplantae	GO:0003677-IEA;GO:0046983-IEA;GO:0003676-IEA	DNA binding-IEA;protein dimerization activity-IEA;nucleic acid binding-IEA	Molecular Function-IEA;Molecular Function-IEA;Molecular Function-IEA	1	GO:0003677	DNA binding	Molecular Function			IPR003656;noIPR;noIPR;IPR012337;noIPR	Zinc finger, BED-type;Zinc finger, BED-type;Zinc finger, BED-type;Ribonuclease H-like domain;Ribonuclease H-like domain	SM00614 (SMART);PTHR23272:SF69 (PANTHER);PTHR23272 (PANTHER);SSF53098 (SUPERFAMILY);SSF140996 (SUPERFAMILY)	GO:0003677;;;GO:0003676;	DNA binding;;;nucleic acid binding;	Molecular Function;;;Molecular Function;
AUR62028167-RA	EXPORTIN 1A	3291	20	0	0.8637	nr_alias_viridiplantae	GO:0008536-IEA;GO:0005622-IEA;GO:0006886-IEA	Ran GTPase binding-IEA;intracellular-IEA;intracellular protein transport-IEA	Molecular Function-IEA;Cellular Component-IEA;Biological Process-IEA	3	GO:0005515;GO:0005622;GO:0006810	protein binding;intracellular;transport	Molecular Function;Cellular Component;Biological Process			IPR014877;IPR001494;IPR011989;IPR011989;IPR014877;IPR013598;noIPR;noIPR;IPR001494;IPR016024	CRM1 C-terminal domain;Importin-beta, N-terminal domain;Armadillo-like helical;Armadillo-like helical;CRM1 C-terminal domain;Exportin-1/Importin-beta-like;Exportin-1/Importin-beta-like;Exportin-1/Importin-beta-like;Importin-beta, N-terminal domain;Armadillo-type fold	SM01102 (SMART);SM00913 (SMART);G3DSA:1.25.10.10 (GENE3D);G3DSA:1.25.10.10 (GENE3D);PF08767 (PFAM);PF08389 (PFAM);PTHR11223:SF9 (PANTHER);PTHR11223 (PANTHER);PS50166 (PROSITE_PROFILES);SSF48371 (SUPERFAMILY)	;GO:0008536/GO:0006886;;;;;;;GO:0008536/GO:0006886;GO:0005488	;Ran GTPase binding/intracellular protein transport;;;;;;;Ran GTPase binding/intracellular protein transport;binding	;Molecular Function/Biological Process;;;;;;;Molecular Function/Biological Process;Molecular Function
AUR62028195-RA	Kinase superfamily isoform 2	1119	20	0	0.8472	nr_alias_viridiplantae	GO:0009507-IEA;GO:0016310-IEA;GO:0004672-IEA;GO:0016301-IEA;GO:0005524-IEA;GO:0006468-IEA	chloroplast-IEA;phosphorylation-IEA;protein kinase activity-IEA;kinase activity-IEA;ATP binding-IEA;protein phosphorylation-IEA	Cellular Component-IEA;Biological Process-IEA;Molecular Function-IEA;Molecular Function-IEA;Molecular Function-IEA;Biological Process-IEA	4	GO:0000166;GO:0006464;GO:0009536;GO:0016301	nucleotide binding;cellular protein modification process;plastid;kinase activity	Molecular Function;Biological Process;Cellular Component;Molecular Function			noIPR;noIPR;IPR000719;IPR011009	null;null;Protein kinase domain;Protein kinase-like domain	G3DSA:1.10.510.10 (GENE3D);PTHR36796 (PANTHER);PS50011 (PROSITE_PROFILES);SSF56112 (SUPERFAMILY)	;;GO:0005524/GO:0006468/GO:0004672;	;;ATP binding/protein phosphorylation/protein kinase activity;	;;Molecular Function/Biological Process/Molecular Function;
AUR62028182-RA	peptidyl-tRNA hydrolase mitochondrial	549	20	1.2e-119	0.8788	nr_alias_viridiplantae	GO:0004045-IEA;GO:0016787-IEA	aminoacyl-tRNA hydrolase activity-IEA;hydrolase activity-IEA	Molecular Function-IEA;Molecular Function-IEA	1	GO:0016787	hydrolase activity	Molecular Function	EC:3.1.1.29;EC:3.1.1.1	Aminoacyl-tRNA hydrolase;Carboxylesterase	IPR002833;IPR023476;IPR002833;noIPR;noIPR;IPR023476	Peptidyl-tRNA hydrolase, PTH2;Peptidyl-tRNA hydrolase II domain;Peptidyl-tRNA hydrolase, PTH2;Peptidyl-tRNA hydrolase, PTH2;Peptidyl-tRNA hydrolase, PTH2;Peptidyl-tRNA hydrolase II domain	PF01981 (PFAM);G3DSA:3.40.1490.10 (GENE3D);TIGR00283 (TIGRFAM);PTHR12649 (PANTHER);PTHR12649:SF14 (PANTHER);SSF102462 (SUPERFAMILY)	GO:0004045;;GO:0004045;;;	aminoacyl-tRNA hydrolase activity;;aminoacyl-tRNA hydrolase activity;;;	Molecular Function;;Molecular Function;;;
AUR62028091-RA	uncharacterized protein LOC107470101 isoform X2	402	20	1.3e-19	0.5105	nr_alias_viridiplantae
AUR62028122-RA	disease resistance At1g50180	3366	20	0	0.5342	nr_alias_viridiplantae	GO:0043531-IEA;GO:0006952-IEA	ADP binding-IEA;defense response-IEA	Molecular Function-IEA;Biological Process-IEA							noIPR;noIPR;IPR032675;noIPR;IPR002182;IPR011991;IPR032675;noIPR;noIPR;IPR027417;IPR027417;IPR032675	null;null;Leucine-rich repeat domain, L domain-like;Leucine-rich repeat domain, L domain-like;NB-ARC;Winged helix-turn-helix DNA-binding domain;Leucine-rich repeat domain, L domain-like;Leucine-rich repeat domain, L domain-like;Leucine-rich repeat domain, L domain-like;P-loop containing nucleoside triphosphate hydrolase;P-loop containing nucleoside triphosphate hydrolase;Leucine-rich repeat domai…	PR00364 (PRINTS);G3DSA:3.40.50.300 (GENE3D);G3DSA:3.80.10.10 (GENE3D);G3DSA:1.10.20.10 (GENE3D);PF00931 (PFAM);G3DSA:1.10.10.10 (GENE3D);G3DSA:3.80.10.10 (GENE3D);PTHR23155 (PANTHER);PTHR23155:SF748 (PANTHER);SSF52540 (SUPERFAMILY);SSF52540 (SUPERFAMILY);SSF52058 (SUPERFAMILY)	;;;;GO:0043531;;;;;;;	;;;;ADP binding;;;;;;;	;;;;Molecular Function;;;;;;;
AUR62028108-RA	40S ribosomal S5	633	20	8.3e-137	0.9567	nr_alias_viridiplantae	GO:0003723-IEA;GO:0003735-IBA;GO:0003735-IEA;GO:0022627-IBA;GO:0030529-IEA;GO:0003729-IBA;GO:0015935-IEA;GO:0000028-IBA;GO:0005840-IEA;GO:0019843-IBA;GO:0006412-IBA;GO:0006412-IEA	RNA binding-IEA;structural constituent of ribosome-IBA;structural constituent of ribosome-IEA;cytosolic small ribosomal subunit-IBA;ribonucleoprotein complex-IEA;mRNA binding-IBA;small ribosomal subunit-IEA;ribosomal small subunit assembly-IBA;ribosome-IEA;rRNA binding-IBA;translation-IBA;translation-IEA	Molecular Function-IEA;Molecular Function-IBA;Molecular Function-IEA;Cellular Component-IBA;Cellular Component-IEA;Molecular Function-IBA;Cellular Component-IEA;Biological Process-IBA;Cellular Component-IEA;Molecular Function-IBA;Biological Process-IBA;Biological Process-IEA	6	GO:0003723;GO:0005198;GO:0005829;GO:0005840;GO:0006412;GO:0016043	RNA binding;structural molecule activity;cytosol;ribosome;translation;cellular component organization	Molecular Function;Molecular Function;Cellular Component;Cellular Component;Biological Process;Biological Process			IPR000235;IPR023798;IPR023798;IPR005716;IPR000235;IPR005716;IPR023798	Ribosomal protein S5/S7;Ribosomal protein S7 domain;Ribosomal protein S7 domain;Ribosomal protein S5/S7, eukaryotic/archaeal;Ribosomal protein S5/S7;Ribosomal protein S5/S7, eukaryotic/archaeal;Ribosomal protein S7 domain	PIRSF002122 (PIRSF);G3DSA:1.10.455.10 (GENE3D);PF00177 (PFAM);TIGR01028 (TIGRFAM);PTHR11205 (PANTHER);PTHR11205:SF30 (PANTHER);SSF47973 (SUPERFAMILY)	GO:0006412;;;GO:0003735/GO:0015935/GO:0006412;GO:0006412;GO:0003735/GO:0015935/GO:0006412;	translation;;;structural constituent of ribosome/small ribosomal subunit/translation;translation;structural constituent of ribosome/small ribosomal subunit/translation;	Biological Process;;;Molecular Function/Cellular Component/Biological Process;Biological Process;Molecular Function/Cellular Component/Biological Process;
AUR62028212-RA	growth-regulating factor 4-like	978	20	2.3e-148	0.6996	nr_alias_viridiplantae	GO:0006351-IEA;GO:0006355-IEA;GO:0005634-IEA;GO:0005524-IEA;GO:0032502-IEA	transcription, DNA-templated-IEA;regulation of transcription, DNA-templated-IEA;nucleus-IEA;ATP binding-IEA;developmental process-IEA	Biological Process-IEA;Biological Process-IEA;Cellular Component-IEA;Molecular Function-IEA;Biological Process-IEA	4	GO:0000166;GO:0005634;GO:0006139;GO:0009058	nucleotide binding;nucleus;nucleobase-containing compound metabolic process;biosynthetic process	Molecular Function;Cellular Component;Biological Process;Biological Process			IPR014978;IPR014977;IPR014978;noIPR;IPR031137;IPR014977;IPR014978	Glutamine-Leucine-Glutamine, QLQ;WRC domain;Glutamine-Leucine-Glutamine, QLQ;Glutamine-Leucine-Glutamine, QLQ;Growth-regulating factor;WRC domain;Glutamine-Leucine-Glutamine, QLQ	SM00951 (SMART);PF08879 (PFAM);PF08880 (PFAM);PTHR31602:SF22 (PANTHER);PTHR31602 (PANTHER);PS51667 (PROSITE_PROFILES);PS51666 (PROSITE_PROFILES)	GO:0005634/GO:0005524/GO:0006355;;GO:0005634/GO:0005524/GO:0006355;;GO:0006351/GO:0032502/GO:0005634;;GO:0005634/GO:0005524/GO:0006355	nucleus/ATP binding/regulation of transcription, DNA-templated;;nucleus/ATP binding/regulation of transcription, DNA-templated;;transcription, DNA-templated/developmental process/nucleus;;nucleus/ATP binding/regulation of transcription, DNA-templated	Cellular Component/Molecular Function/Biological Process;;Cellular Component/Molecular Function/Biological Process;;Biological Process/Biological Process/Cellular Component;;Cellular Component/Molecular Function/Biological Process
AUR62028136-RA	hydrogen peroxide-induced	495	20	1.5e-55	0.6298	nr_alias_viridiplantae										noIPR;noIPR	null;null	PTHR35122:SF3 (PANTHER);PTHR35122 (PANTHER)	;	;	;
AUR62028194-RA	DAR GTPase mitochondrial	1107	20	0	0.7485	nr_alias_viridiplantae	GO:0005525-IEA;GO:0005739-IBA;GO:0003924-IBA;GO:0042254-IBA	GTP binding-IEA;mitochondrion-IBA;GTPase activity-IBA;ribosome biogenesis-IBA	Molecular Function-IEA;Cellular Component-IBA;Molecular Function-IBA;Biological Process-IBA	4	GO:0000166;GO:0005739;GO:0008150;GO:0016787	nucleotide binding;mitochondrion;biological_process;hydrolase activity	Molecular Function;Cellular Component;Biological Process;Molecular Function	EC:3.6.1.15	Nucleoside-triphosphate phosphatase	IPR006073;IPR023179;noIPR;noIPR;noIPR;IPR027417	GTP binding domain;GTP-binding protein, orthogonal bundle domain;GTP-binding protein, orthogonal bundle domain;GTP-binding protein, orthogonal bundle domain;GTP-binding protein, orthogonal bundle domain;P-loop containing nucleoside triphosphate hydrolase	PF01926 (PFAM);G3DSA:1.10.1580.10 (GENE3D);G3DSA:3.40.50.300 (GENE3D);PTHR11089 (PANTHER);PTHR11089:SF54 (PANTHER);SSF52540 (SUPERFAMILY)	GO:0005525;;;;;	GTP binding;;;;;	Molecular Function;;;;;
AUR62028087-RA	hypothetical protein SOVF_093750	273	20	1.1e-28	0.5427	nr_alias_viridiplantae	GO:0008270-IEA;GO:0046872-IEA;GO:0003676-IEA	zinc ion binding-IEA;metal ion binding-IEA;nucleic acid binding-IEA	Molecular Function-IEA;Molecular Function-IEA;Molecular Function-IEA							noIPR	null	PTHR33443 (PANTHER)
AUR62028131-RA	probable disease resistance RF45 isoform X1	2097	20	1e-87	0.5441	nr_alias_viridiplantae	GO:0043531-IEA;GO:0006952-IEA	ADP binding-IEA;defense response-IEA	Molecular Function-IEA;Biological Process-IEA	2	GO:0000166;GO:0006950	nucleotide binding;response to stress	Molecular Function;Biological Process			IPR032675;IPR025886;noIPR;noIPR	Leucine-rich repeat domain, L domain-like;Phloem protein 2-like;Phloem protein 2-like;Phloem protein 2-like	G3DSA:3.80.10.10 (GENE3D);PF14299 (PFAM);PTHR32278 (PANTHER);PTHR32278:SF22 (PANTHER)	;;;	;;;	;;;
AUR62028158-RA	Guanosine-3 ,5 -bis(Diphosphate) 3 -pyrophosphohydrolase isoform 2	1005	20	2.5e-176	0.73	nr_alias_viridiplantae	GO:0008728-IBA;GO:0009507-IBA;GO:0008893-IBA;GO:0042594-IBA;GO:0015969-IBA;GO:0015969-IEA;GO:0016787-IEA	GTP diphosphokinase activity-IBA;chloroplast-IBA;guanosine-3',5'-bis(diphosphate) 3'-diphosphatase activity-IBA;response to starvation-IBA;guanosine tetraphosphate metabolic process-IBA;guanosine tetraphosphate metabolic process-IEA;hydrolase activity-IEA	Molecular Function-IBA;Cellular Component-IBA;Molecular Function-IBA;Biological Process-IBA;Biological Process-IBA;Biological Process-IEA;Molecular Function-IEA	6	GO:0006139;GO:0006950;GO:0009536;GO:0009991;GO:0016740;GO:0016787	nucleobase-containing compound metabolic process;response to stress;plastid;response to extracellular stimulus;transferase activity;hydrolase activity	Biological Process;Biological Process;Cellular Component;Biological Process;Molecular Function;Molecular Function	EC:2.7.6.5;EC:3.1.7.2	GTP diphosphokinase;Guanosine-3',5'-bis(diphosphate) 3'-diphosphatase	IPR007685;IPR012675;IPR004095;noIPR;noIPR;noIPR;IPR012676	RelA/SpoT;Beta-grasp domain;TGS;TGS;TGS;TGS;TGS-like	PF04607 (PFAM);G3DSA:3.10.20.30 (GENE3D);PF02824 (PFAM);PTHR21262 (PANTHER);PTHR21262:SF21 (PANTHER);SSF81301 (SUPERFAMILY);SSF81271 (SUPERFAMILY)	GO:0015969;;;;;;	guanosine tetraphosphate metabolic process;;;;;;	Biological Process;;;;;;
AUR62028081-RA	bZIP transcription factor 11-like	381	20	2.8e-67	0.6909	nr_alias_viridiplantae	GO:0003700-IEA;GO:0006355-IEA;GO:0043565-IEA	DNA-binding transcription factor activity-IEA;regulation of transcription, DNA-templated-IEA;sequence-specific DNA binding-IEA	Molecular Function-IEA;Biological Process-IEA;Molecular Function-IEA	4	GO:0003677;GO:0003700;GO:0006139;GO:0009058	DNA binding;DNA-binding transcription factor activity;nucleobase-containing compound metabolic process;biosynthetic process	Molecular Function;Molecular Function;Biological Process;Biological Process			noIPR;noIPR;noIPR	null;null;null	G3DSA:1.20.5.170 (GENE3D);PTHR22952:SF332 (PANTHER);PTHR22952 (PANTHER)	;;	;;	;;
AUR62028210-RA	probable alpha,alpha-trehalose-phosphate synthase [UDP-forming] 7	2574	20	0	0.9412	nr_alias_viridiplantae	GO:0016757-IEA;GO:0003824-IEA;GO:0003825-IEA;GO:0004805-IEA;GO:0005992-IEA;GO:0016740-IEA;GO:0016311-IEA;GO:0016787-IEA	transferase activity, transferring glycosyl groups-IEA;catalytic activity-IEA;alpha,alpha-trehalose-phosphate synthase (UDP-forming) activity-IEA;trehalose-phosphatase activity-IEA;trehalose biosynthetic process-IEA;transferase activity-IEA;dephosphorylation-IEA;hydrolase activity-IEA	Molecular Function-IEA;Molecular Function-IEA;Molecular Function-IEA;Molecular Function-IEA;Biological Process-IEA;Molecular Function-IEA;Biological Process-IEA;Molecular Function-IEA	7	GO:0005975;GO:0009058;GO:0009987;GO:0016740;GO:0016787;GO:0044723;GO:0044763	carbohydrate metabolic process;biosynthetic process;cellular process;transferase activity;hydrolase activity;carbohydrate metabolic process;cellular process	Biological Process;Biological Process;Biological Process;Molecular Function;Molecular Function;Biological Process;Biological Process	EC:2.4.1.15;EC:3.1.3.12;EC:3.1.3.41	Alpha,alpha-trehalose-phosphate synthase (UDP-forming);Trehalose-phosphatase;4-nitrophenylphosphatase	noIPR;IPR006379;noIPR;IPR023214;IPR003337;IPR001830;noIPR;IPR003337;noIPR;noIPR;noIPR;IPR023214	null;HAD-superfamily hydrolase, subfamily IIB;HAD-superfamily hydrolase, subfamily IIB;HAD-like domain;Trehalose-phosphatase;Glycosyl transferase, family 20;Glycosyl transferase, family 20;Trehalose-phosphatase;Trehalose-phosphatase;Trehalose-phosphatase;Trehalose-phosphatase;HAD-like domain	G3DSA:3.40.50.2000 (GENE3D);TIGR01484 (TIGRFAM);G3DSA:3.30.70.1020 (GENE3D);G3DSA:3.40.50.1000 (GENE3D);PF02358 (PFAM);PF00982 (PFAM);G3DSA:3.40.50.2000 (GENE3D);TIGR00685 (TIGRFAM);PTHR10788:SF59 (PANTHER);PTHR10788 (PANTHER);SSF53756 (SUPERFAMILY);SSF56784 (SUPERFAMILY)	;;;;GO:0003824/GO:0005992;GO:0003824/GO:0005992;;GO:0003824/GO:0005992;;;;	;;;;catalytic activity/trehalose biosynthetic process;catalytic activity/trehalose biosynthetic process;;catalytic activity/trehalose biosynthetic process;;;;	;;;;Molecular Function/Biological Process;Molecular Function/Biological Process;;Molecular Function/Biological Process;;;;
AUR62028084-RA	caffeic acid 3-O-methyltransferase	951	20	1.8e-137	0.6492	nr_alias_viridiplantae	GO:0016206-IEA;GO:0008171-IEA;GO:0046983-IEA;GO:0047763-IEA;GO:0009809-IEA;GO:0009699-IEA;GO:0016740-IEA;GO:0008168-IEA;GO:0032259-IEA	catechol O-methyltransferase activity-IEA;O-methyltransferase activity-IEA;protein dimerization activity-IEA;caffeate O-methyltransferase activity-IEA;lignin biosynthetic process-IEA;phenylpropanoid biosynthetic process-IEA;transferase activity-IEA;methyltransferase activity-IEA;methylation-IEA	Molecular Function-IEA;Molecular Function-IEA;Molecular Function-IEA;Molecular Function-IEA;Biological Process-IEA;Biological Process-IEA;Molecular Function-IEA;Molecular Function-IEA;Biological Process-IEA	2	GO:0008152;GO:0016740	metabolic process;transferase activity	Biological Process;Molecular Function			IPR016461;noIPR;noIPR;IPR001077;IPR011991;noIPR;noIPR;IPR016461;IPR029063;IPR011991	O-methyltransferase COMT-type;O-methyltransferase COMT-type;O-methyltransferase COMT-type;O-methyltransferase, family 2;Winged helix-turn-helix DNA-binding domain;Winged helix-turn-helix DNA-binding domain;Winged helix-turn-helix DNA-binding domain;O-methyltransferase COMT-type;S-adenosyl-L-methionine-dependent methyltransferase;Winged helix-turn-helix DNA-binding domain	PIRSF005739 (PIRSF);G3DSA:3.40.50.150 (GENE3D);G3DSA:3.40.50.150 (GENE3D);PF00891 (PFAM);G3DSA:1.10.10.10 (GENE3D);PTHR11746 (PANTHER);PTHR11746:SF118 (PANTHER);PS51683 (PROSITE_PROFILES);SSF53335 (SUPERFAMILY);SSF46785 (SUPERFAMILY)	GO:0008168;;;GO:0008171;;;;GO:0008168;;	methyltransferase activity;;;O-methyltransferase activity;;;;methyltransferase activity;;	Molecular Function;;;Molecular Function;;;;Molecular Function;;
AUR62028218-RA	caffeic acid 3-O-methyltransferase	1110	20	0	0.7624	nr_alias_viridiplantae	GO:0008171-IEA;GO:0046983-IEA;GO:0047763-IEA;GO:0009809-IEA;GO:0009699-IEA;GO:0016740-IEA;GO:0008168-IEA;GO:0032259-IEA	O-methyltransferase activity-IEA;protein dimerization activity-IEA;caffeate O-methyltransferase activity-IEA;lignin biosynthetic process-IEA;phenylpropanoid biosynthetic process-IEA;transferase activity-IEA;methyltransferase activity-IEA;methylation-IEA	Molecular Function-IEA;Molecular Function-IEA;Molecular Function-IEA;Biological Process-IEA;Biological Process-IEA;Molecular Function-IEA;Molecular Function-IEA;Biological Process-IEA	6	GO:0005515;GO:0009058;GO:0009987;GO:0016740;GO:0019748;GO:0044763	protein binding;biosynthetic process;cellular process;transferase activity;secondary metabolic process;cellular process	Molecular Function;Biological Process;Biological Process;Molecular Function;Biological Process;Biological Process			IPR012967;noIPR;IPR016461;IPR011991;IPR001077;noIPR;noIPR;IPR016461;IPR029063;IPR011991	Plant methyltransferase dimerisation;Plant methyltransferase dimerisation;O-methyltransferase COMT-type;Winged helix-turn-helix DNA-binding domain;O-methyltransferase, family 2;O-methyltransferase, family 2;O-methyltransferase, family 2;O-methyltransferase COMT-type;S-adenosyl-L-methionine-dependent methyltransferase;Winged helix-turn-helix DNA-binding domain	PF08100 (PFAM);G3DSA:3.40.50.150 (GENE3D);PIRSF005739 (PIRSF);G3DSA:1.10.10.10 (GENE3D);PF00891 (PFAM);PTHR11746 (PANTHER);PTHR11746:SF117 (PANTHER);PS51683 (PROSITE_PROFILES);SSF53335 (SUPERFAMILY);SSF46785 (SUPERFAMILY)	GO:0046983;;GO:0008168;;GO:0008171;;;GO:0008168;;	protein dimerization activity;;methyltransferase activity;;O-methyltransferase activity;;;methyltransferase activity;;	Molecular Function;;Molecular Function;;Molecular Function;;;Molecular Function;;
AUR62028189-RA	binding partner of ACD11 1-like	678	20	8.5e-105	0.6984	nr_alias_viridiplantae	GO:0000166-IEA;GO:0009735-IEA;GO:0003676-IEA	nucleotide binding-IEA;response to cytokinin-IEA;nucleic acid binding-IEA	Molecular Function-IEA;Biological Process-IEA;Molecular Function-IEA	1	GO:0005488	binding	Molecular Function			IPR002048;noIPR;noIPR;IPR002048;noIPR;noIPR;IPR002048;IPR011992	EF-hand domain;EF-hand domain;EF-hand domain;EF-hand domain;EF-hand domain;EF-hand domain;EF-hand domain;EF-hand domain pair	SM00054 (SMART);G3DSA:1.10.238.10 (GENE3D);G3DSA:1.10.238.10 (GENE3D);PF13405 (PFAM);PTHR32343 (PANTHER);PTHR32343:SF13 (PANTHER);PS50222 (PROSITE_PROFILES);SSF47473 (SUPERFAMILY)	GO:0005509;;;GO:0005509;;;GO:0005509;	calcium ion binding;;;calcium ion binding;;;calcium ion binding;	Molecular Function;;;Molecular Function;;;Molecular Function;
AUR62028177-RA	ATPase family AAA domain-containing 3-B-like	1935	20	0	0.8593	nr_alias_viridiplantae	GO:0000166-IEA;GO:0005524-IEA	nucleotide binding-IEA;ATP binding-IEA	Molecular Function-IEA;Molecular Function-IEA	1	GO:0000166	nucleotide binding	Molecular Function			IPR003593;IPR021911;noIPR;IPR003959;noIPR;noIPR;IPR027417	AAA+ ATPase domain;ATPase family AAA domain-containing protein 3, domain of unknown function DUF3523;ATPase family AAA domain-containing protein 3, domain of unknown function DUF3523;ATPase, AAA-type, core;ATPase, AAA-type, core;ATPase, AAA-type, core;P-loop containing nucleoside triphosphate hydrolase	SM00382 (SMART);PF12037 (PFAM);G3DSA:3.40.50.300 (GENE3D);PF00004 (PFAM);PTHR23075:SF9 (PANTHER);PTHR23075 (PANTHER);SSF52540 (SUPERFAMILY)	;;;GO:0005524;;;	;;;ATP binding;;;	;;;Molecular Function;;;
AUR62028093-RA	nascent polypeptide-associated complex subunit alpha 2	462	20	3.8e-75	0.8866	nr_alias_viridiplantae	GO:0005829-IEA	cytosol-IEA	Cellular Component-IEA	1	GO:0005829	cytosol	Cellular Component			IPR002715;noIPR;IPR002715;IPR016641;noIPR;IPR002715	Nascent polypeptide-associated complex NAC domain;Nascent polypeptide-associated complex NAC domain;Nascent polypeptide-associated complex NAC domain;Nascent polypeptide-associated complex subunit alpha;Nascent polypeptide-associated complex subunit alpha;Nascent polypeptide-associated complex NAC domain	SM01407 (SMART);G3DSA:1.10.8.10 (GENE3D);PF01849 (PFAM);PTHR21713 (PANTHER);PTHR21713:SF13 (PANTHER);PS51151 (PROSITE_PROFILES)	;;;GO:0005854;;	;;;nascent polypeptide-associated complex;;	;;;Cellular Component;;
AUR62028166-RA	UDP-glucose:flavonoid 3-O-glucosyltransferase	999	20	1.3e-177	0.7359	nr_alias_viridiplantae	GO:0009718-IDA;GO:0009718-IEA;GO:0047213-IDA;GO:0047213-IEA;GO:0052696-IBA;GO:0043231-IBA;GO:0033303-IDA;GO:0016740-IEA;GO:0008152-IEA;GO:0016757-IEA;GO:0016758-IEA;GO:0080043-IBA;GO:0033485-IDA;GO:0080044-IBA;GO:0033330-IDA;GO:0009813-IBA	anthocyanin-containing compound biosynthetic process-IDA;anthocyanin-containing compound biosynthetic process-IEA;anthocyanidin 3-O-glucosyltransferase activity-IDA;anthocyanidin 3-O-glucosyltransferase activity-IEA;flavonoid glucuronidation-IBA;intracellular membrane-bounded organelle-IBA;quercetin O-glucoside biosynthetic process-IDA;transferase activity-IEA;metabolic process-IEA;transferase ac…	Biological Process-IDA;Biological Process-IEA;Molecular Function-IDA;Molecular Function-IEA;Biological Process-IBA;Cellular Component-IBA;Biological Process-IDA;Molecular Function-IEA;Biological Process-IEA;Molecular Function-IEA;Molecular Function-IEA;Molecular Function-IBA;Biological Process-IDA;Molecular Function-IBA;Biological Process-IDA;Biological Process-IBA	7	GO:0005622;GO:0005975;GO:0009058;GO:0009987;GO:0016740;GO:0044723;GO:0044763	intracellular;carbohydrate metabolic process;biosynthetic process;cellular process;transferase activity;carbohydrate metabolic process;cellular process	Cellular Component;Biological Process;Biological Process;Biological Process;Molecular Function;Biological Process;Biological Process	EC:2.4.1.115	Anthocyanidin 3-O-glucosyltransferase	IPR002213;noIPR;noIPR;noIPR;IPR002213;noIPR	UDP-glucuronosyl/UDP-glucosyltransferase;UDP-glucuronosyl/UDP-glucosyltransferase;UDP-glucuronosyl/UDP-glucosyltransferase;UDP-glucuronosyl/UDP-glucosyltransferase;UDP-glucuronosyl/UDP-glucosyltransferase;UDP-glucuronosyl/UDP-glucosyltransferase	PF00201 (PFAM);G3DSA:3.40.50.2000 (GENE3D);G3DSA:3.40.50.2000 (GENE3D);PTHR11926:SF444 (PANTHER);PTHR11926 (PANTHER);SSF53756 (SUPERFAMILY)	GO:0008152/GO:0016758;;;;GO:0008152/GO:0016758;	metabolic process/transferase activity, transferring hexosyl groups;;;;metabolic process/transferase activity, transferring hexosyl groups;	Biological Process/Molecular Function;;;;Biological Process/Molecular Function;
AUR62028120-RA	autophagy-related 13a	1887	20	0	0.7194	nr_alias_viridiplantae	GO:0006914-IEA;GO:1990316-IEA	autophagy-IEA;Atg1/ULK1 kinase complex-IEA	Biological Process-IEA;Cellular Component-IEA	2	GO:0005737;GO:0009987	cytoplasm;cellular process	Cellular Component;Biological Process			IPR018731;noIPR;noIPR	Autophagy-related protein 13;Autophagy-related protein 13;Autophagy-related protein 13	PF10033 (PFAM);PTHR13430:SF6 (PANTHER);PTHR13430 (PANTHER)	GO:0006914/GO:1990316;;	autophagy/Atg1/ULK1 kinase complex;;	Biological Process/Cellular Component;;
AUR62028208-RA	hypothetical protein SOVF_187800 isoform B	330	20	4.3e-61	0.9009	nr_alias_viridiplantae	GO:0016020-IEA;GO:0016021-IEA	membrane-IEA;integral component of membrane-IEA	Cellular Component-IEA;Cellular Component-IEA	1	GO:0016020	membrane	Cellular Component			noIPR;noIPR	null;null	PTHR34048 (PANTHER);PTHR34048:SF6 (PANTHER)	;	;	;
AUR62028186-RA	probable pectinesterase pectinesterase inhibitor 34	1602	20	0	0.6246	nr_alias_viridiplantae	GO:0004857-IEA;GO:0005618-IEA;GO:0043086-IEA;GO:0045330-IEA;GO:0016020-IEA;GO:0016021-IEA;GO:0071555-IEA;GO:0030599-IBA;GO:0030599-IEA;GO:0045490-IEA;GO:0016787-IEA;GO:0071944-IBA;GO:0046910-IBA;GO:0042545-IEA;GO:0005576-IEA	enzyme inhibitor activity-IEA;cell wall-IEA;negative regulation of catalytic activity-IEA;aspartyl esterase activity-IEA;membrane-IEA;integral component of membrane-IEA;cell wall organization-IEA;pectinesterase activity-IBA;pectinesterase activity-IEA;pectin catabolic process-IEA;hydrolase activity-IEA;cell periphery-IBA;pectinesterase inhibitor activity-IBA;cell wall modification-IEA;extracellul…	Molecular Function-IEA;Cellular Component-IEA;Biological Process-IEA;Molecular Function-IEA;Cellular Component-IEA;Cellular Component-IEA;Biological Process-IEA;Molecular Function-IBA;Molecular Function-IEA;Biological Process-IEA;Molecular Function-IEA;Cellular Component-IBA;Molecular Function-IBA;Biological Process-IEA;Cellular Component-IEA	7	GO:0005576;GO:0005618;GO:0005975;GO:0009056;GO:0016043;GO:0016787;GO:0030234	extracellular region;cell wall;carbohydrate metabolic process;catabolic process;cellular component organization;hydrolase activity;enzyme regulator activity	Cellular Component;Cellular Component;Biological Process;Biological Process;Biological Process;Molecular Function;Molecular Function	EC:3.1.1.11;EC:3.1.1.1	Pectinesterase;Carboxylesterase	IPR006501;IPR006501;IPR006501;IPR000070;noIPR;IPR012334;noIPR;noIPR;IPR006501;IPR011050	Pectinesterase inhibitor domain;Pectinesterase inhibitor domain;Pectinesterase inhibitor domain;Pectinesterase, catalytic;Pectinesterase, catalytic;Pectin lyase fold;Pectin lyase fold;Pectin lyase fold;Pectinesterase inhibitor domain;Pectin lyase fold/virulence factor	SM00856 (SMART);PF04043 (PFAM);TIGR01614 (TIGRFAM);PF01095 (PFAM);G3DSA:1.20.140.40 (GENE3D);G3DSA:2.160.20.10 (GENE3D);PTHR31707:SF68 (PANTHER);PTHR31707 (PANTHER);SSF101148 (SUPERFAMILY);SSF51126 (SUPERFAMILY)	GO:0004857;GO:0004857;GO:0004857;GO:0042545/GO:0030599/GO:0005618;;;;;GO:0004857;	enzyme inhibitor activity;enzyme inhibitor activity;enzyme inhibitor activity;cell wall modification/pectinesterase activity/cell wall;;;;;enzyme inhibitor activity;	Molecular Function;Molecular Function;Molecular Function;Biological Process/Molecular Function/Cellular Component;;;;;Molecular Function;
AUR62028149-RA	cell division cycle cofactor of APC complex-like	1320	20	0	0.9365	nr_alias_viridiplantae	GO:0051301-IEA;GO:0097027-IEA;GO:0050790-IEA;GO:0010997-IEA	cell division-IEA;ubiquitin-protein transferase activator activity-IEA;regulation of catalytic activity-IEA;anaphase-promoting complex binding-IEA	Biological Process-IEA;Molecular Function-IEA;Biological Process-IEA;Molecular Function-IEA	4	GO:0005515;GO:0009987;GO:0030234;GO:0044763	protein binding;cellular process;enzyme regulator activity;cellular process	Molecular Function;Biological Process;Molecular Function;Biological Process			IPR001680;IPR024977;IPR015943;IPR001680;IPR033010;noIPR;IPR001680;IPR017986;IPR001680;IPR001680;IPR017986	WD40 repeat;Anaphase-promoting complex subunit 4, WD40 domain;WD40/YVTN repeat-like-containing domain;WD40 repeat;The WD repeat Cdc20/Fizzy family;The WD repeat Cdc20/Fizzy family;WD40 repeat;WD40-repeat-containing domain;WD40 repeat;WD40 repeat;WD40-repeat-containing domain	SM00320 (SMART);PF12894 (PFAM);G3DSA:2.130.10.10 (GENE3D);PF00400 (PFAM);PTHR19918 (PANTHER);PTHR19918:SF17 (PANTHER);PS50082 (PROSITE_PROFILES);PS50294 (PROSITE_PROFILES);PS50082 (PROSITE_PROFILES);PS50082 (PROSITE_PROFILES);SSF50978 (SUPERFAMILY)	GO:0005515;;GO:0005515;GO:0005515;GO:0010997/GO:0097027/GO:1904668;;GO:0005515;GO:0005515;GO:0005515;GO:0005515;GO:0005515	protein binding;;protein binding;protein binding;anaphase-promoting complex binding/ubiquitin-protein transferase activator activity/positive regulation of ubiquitin protein ligase activity;;protein binding;protein binding;protein binding;protein binding;protein binding	Molecular Function;;Molecular Function;Molecular Function;Molecular Function/Molecular Function/Biological Process;;Molecular Function;Molecular Function;Molecular Function;Molecular Function;Molecular Function
AUR62028150-RA	probable gluconokinase	570	20	1.8e-103	0.7816	nr_alias_viridiplantae	GO:0000166-IEA;GO:0046177-IEA;GO:0046316-IEA;GO:0016310-IEA;GO:0016740-IEA;GO:0016301-IEA;GO:0005524-IEA;GO:0005975-IEA	nucleotide binding-IEA;D-gluconate catabolic process-IEA;gluconokinase activity-IEA;phosphorylation-IEA;transferase activity-IEA;kinase activity-IEA;ATP binding-IEA;carbohydrate metabolic process-IEA	Molecular Function-IEA;Biological Process-IEA;Molecular Function-IEA;Biological Process-IEA;Molecular Function-IEA;Molecular Function-IEA;Molecular Function-IEA;Biological Process-IEA	6	GO:0000166;GO:0005975;GO:0009056;GO:0016301;GO:0044712;GO:0044723	nucleotide binding;carbohydrate metabolic process;catabolic process;kinase activity;catabolic process;carbohydrate metabolic process	Molecular Function;Biological Process;Biological Process;Molecular Function;Biological Process;Biological Process	EC:2.7.1.12	Gluconokinase	noIPR;IPR031322;noIPR;IPR006001;noIPR;noIPR;IPR027417	null;Shikimate kinase/gluconokinase;Shikimate kinase/gluconokinase;Carbohydrate kinase, thermoresistant glucokinase;Carbohydrate kinase, thermoresistant glucokinase;Carbohydrate kinase, thermoresistant glucokinase;P-loop containing nucleoside triphosphate hydrolase	PR01100 (PRINTS);PF01202 (PFAM);G3DSA:3.40.50.300 (GENE3D);TIGR01313 (TIGRFAM);PTHR43442:SF1 (PANTHER);PTHR43442 (PANTHER);SSF52540 (SUPERFAMILY)	;;;GO:0005975/GO:0016301;;;	;;;carbohydrate metabolic process/kinase activity;;;	;;;Biological Process/Molecular Function;;;
AUR62028190-RA	probable pectinesterase pectinesterase inhibitor 34	1602	20	0	0.6246	nr_alias_viridiplantae	GO:0004857-IEA;GO:0005618-IEA;GO:0043086-IEA;GO:0045330-IEA;GO:0016020-IEA;GO:0016021-IEA;GO:0071555-IEA;GO:0030599-IBA;GO:0030599-IEA;GO:0045490-IEA;GO:0016787-IEA;GO:0071944-IBA;GO:0046910-IBA;GO:0042545-IEA;GO:0005576-IEA	enzyme inhibitor activity-IEA;cell wall-IEA;negative regulation of catalytic activity-IEA;aspartyl esterase activity-IEA;membrane-IEA;integral component of membrane-IEA;cell wall organization-IEA;pectinesterase activity-IBA;pectinesterase activity-IEA;pectin catabolic process-IEA;hydrolase activity-IEA;cell periphery-IBA;pectinesterase inhibitor activity-IBA;cell wall modification-IEA;extracellul…	Molecular Function-IEA;Cellular Component-IEA;Biological Process-IEA;Molecular Function-IEA;Cellular Component-IEA;Cellular Component-IEA;Biological Process-IEA;Molecular Function-IBA;Molecular Function-IEA;Biological Process-IEA;Molecular Function-IEA;Cellular Component-IBA;Molecular Function-IBA;Biological Process-IEA;Cellular Component-IEA	7	GO:0005576;GO:0005618;GO:0005975;GO:0009056;GO:0016043;GO:0016787;GO:0030234	extracellular region;cell wall;carbohydrate metabolic process;catabolic process;cellular component organization;hydrolase activity;enzyme regulator activity	Cellular Component;Cellular Component;Biological Process;Biological Process;Biological Process;Molecular Function;Molecular Function	EC:3.1.1.11;EC:3.1.1.1	Pectinesterase;Carboxylesterase	IPR006501;IPR006501;IPR006501;IPR000070;noIPR;IPR012334;noIPR;noIPR;IPR006501;IPR011050	Pectinesterase inhibitor domain;Pectinesterase inhibitor domain;Pectinesterase inhibitor domain;Pectinesterase, catalytic;Pectinesterase, catalytic;Pectin lyase fold;Pectin lyase fold;Pectin lyase fold;Pectinesterase inhibitor domain;Pectin lyase fold/virulence factor	SM00856 (SMART);PF04043 (PFAM);TIGR01614 (TIGRFAM);PF01095 (PFAM);G3DSA:1.20.140.40 (GENE3D);G3DSA:2.160.20.10 (GENE3D);PTHR31707:SF68 (PANTHER);PTHR31707 (PANTHER);SSF101148 (SUPERFAMILY);SSF51126 (SUPERFAMILY)	GO:0004857;GO:0004857;GO:0004857;GO:0042545/GO:0030599/GO:0005618;;;;;GO:0004857;	enzyme inhibitor activity;enzyme inhibitor activity;enzyme inhibitor activity;cell wall modification/pectinesterase activity/cell wall;;;;;enzyme inhibitor activity;	Molecular Function;Molecular Function;Molecular Function;Biological Process/Molecular Function/Cellular Component;;;;;Molecular Function;
AUR62028105-RA	transcription repressor OFP4	321	20	1.4e-57	0.7113	nr_alias_viridiplantae										IPR006458;noIPR;noIPR;IPR006458	Ovate protein family, C-terminal;Ovate protein family, C-terminal;Ovate protein family, C-terminal;Ovate protein family, C-terminal	PF04844 (PFAM);PTHR33057:SF60 (PANTHER);PTHR33057 (PANTHER);PS51754 (PROSITE_PROFILES)	;;;	;;;	;;;
AUR62028201-RA	Plasma membrane isoform 1	969	20	0	0.8427	nr_alias_viridiplantae	GO:0005783-IEA;GO:0005886-IEA	endoplasmic reticulum-IEA;plasma membrane-IEA	Cellular Component-IEA;Cellular Component-IEA	2	GO:0005783;GO:0005886	endoplasmic reticulum;plasma membrane	Cellular Component;Cellular Component			IPR011528;noIPR;IPR011528	Nuclease-related domain, NERD;Nuclease-related domain, NERD;Nuclease-related domain, NERD	PF08378 (PFAM);PTHR35287 (PANTHER);PS50965 (PROSITE_PROFILES)	;;	;;	;;
AUR62028125-RA	membrane of ER body	1152	20	3.4e-162	0.7683	nr_alias_viridiplantae	GO:0071421-IBA;GO:0006880-IBA;GO:0005381-IBA;GO:0016020-IBA;GO:0016020-IEA;GO:0005384-IBA;GO:0016021-IEA;GO:0034755-IEA;GO:0005783-IBA;GO:0071281-IBA;GO:0010168-IBA;GO:0030026-IBA	manganese ion transmembrane transport-IBA;intracellular sequestering of iron ion-IBA;iron ion transmembrane transporter activity-IBA;membrane-IBA;membrane-IEA;manganese ion transmembrane transporter activity-IBA;integral component of membrane-IEA;iron ion transmembrane transport-IEA;endoplasmic reticulum-IBA;cellular response to iron ion-IBA;ER body-IBA;cellular manganese ion homeostasis-IBA	Biological Process-IBA;Biological Process-IBA;Molecular Function-IBA;Cellular Component-IBA;Cellular Component-IEA;Molecular Function-IBA;Cellular Component-IEA;Biological Process-IEA;Cellular Component-IBA;Biological Process-IBA;Cellular Component-IBA;Biological Process-IBA	5	GO:0005215;GO:0005622;GO:0005783;GO:0016020;GO:0019725	transporter activity;intracellular;endoplasmic reticulum;membrane;cellular homeostasis	Molecular Function;Cellular Component;Cellular Component;Cellular Component;Biological Process			noIPR;noIPR	null;null	PTHR31851 (PANTHER);PTHR31851:SF24 (PANTHER)	;	;	;
AUR62028157-RA	transcription factor IIIB 60 kDa subunit	1695	20	0	0.6894	nr_alias_viridiplantae	GO:0008270-IEA;GO:0006384-IEA;GO:0006352-IEA;GO:0006355-IEA;GO:0017025-IEA;GO:0000126-IEA	zinc ion binding-IEA;transcription initiation from RNA polymerase III promoter-IEA;DNA-templated transcription, initiation-IEA;regulation of transcription, DNA-templated-IEA;TBP-class protein binding-IEA;transcription factor TFIIIB complex-IEA	Molecular Function-IEA;Biological Process-IEA;Biological Process-IEA;Biological Process-IEA;Molecular Function-IEA;Cellular Component-IEA	4	GO:0005515;GO:0005634;GO:0006139;GO:0009058	protein binding;nucleus;nucleobase-containing compound metabolic process;biosynthetic process	Molecular Function;Cellular Component;Biological Process;Biological Process			IPR013763;IPR013763;IPR013763;IPR013150;IPR011665;IPR029529;IPR000812;IPR013763;noIPR;IPR013763	Cyclin-like;Cyclin-like;Cyclin-like;Transcription factor TFIIB, cyclin-like domain;Brf1, TBP-binding domain;Transcription factor IIIB subunit Brf1;Transcription factor TFIIB;Cyclin-like;Cyclin-like;Cyclin-like	SM00385 (SMART);G3DSA:1.10.472.10 (GENE3D);G3DSA:1.10.472.10 (GENE3D);PF00382 (PFAM);PF07741 (PFAM);PTHR11618:SF36 (PANTHER);PTHR11618 (PANTHER);SSF47954 (SUPERFAMILY);SSF57783 (SUPERFAMILY);SSF47954 (SUPERFAMILY)	;;;GO:0017025;;GO:0001026/GO:0000126/GO:0006383;GO:0070897/GO:0006355;;;	;;;TBP-class protein binding;;obsolete TFIIIB-type transcription factor activity/transcription factor TFIIIB complex/transcription by RNA polymerase III;transcription preinitiation complex assembly/regulation of transcription, DNA-templated;;;	;;;Molecular Function;;Molecular Function/Cellular Component/Biological Process;Biological Process/Biological Process;;;
AUR62028230-RA	zinc finger BED domain-containing RICESLEEPER 2-like	1008	20	1.4e-68	0.5899	nr_alias_viridiplantae										IPR025525;IPR008906;noIPR;noIPR;IPR012337	hAT-like transposase, RNase-H fold;HAT, C-terminal dimerisation domain;HAT, C-terminal dimerisation domain;HAT, C-terminal dimerisation domain;Ribonuclease H-like domain	PF14372 (PFAM);PF05699 (PFAM);PTHR23272 (PANTHER);PTHR23272:SF69 (PANTHER);SSF53098 (SUPERFAMILY)	GO:0003677;GO:0046983;;;GO:0003676	DNA binding;protein dimerization activity;;;nucleic acid binding	Molecular Function;Molecular Function;;;Molecular Function
AUR62028188-RA	probable pectinesterase pectinesterase inhibitor 61	1548	20	0	0.5922	nr_alias_viridiplantae	GO:0004857-IEA;GO:0005618-IEA;GO:0043086-IEA;GO:0045330-IEA;GO:0016020-IEA;GO:0016021-IEA;GO:0071555-IEA;GO:0030599-IBA;GO:0030599-IEA;GO:0045490-IEA;GO:0016787-IEA;GO:0071944-IBA;GO:0046910-IBA;GO:0042545-IEA;GO:0005576-IEA	enzyme inhibitor activity-IEA;cell wall-IEA;negative regulation of catalytic activity-IEA;aspartyl esterase activity-IEA;membrane-IEA;integral component of membrane-IEA;cell wall organization-IEA;pectinesterase activity-IBA;pectinesterase activity-IEA;pectin catabolic process-IEA;hydrolase activity-IEA;cell periphery-IBA;pectinesterase inhibitor activity-IBA;cell wall modification-IEA;extracellul…	Molecular Function-IEA;Cellular Component-IEA;Biological Process-IEA;Molecular Function-IEA;Cellular Component-IEA;Cellular Component-IEA;Biological Process-IEA;Molecular Function-IBA;Molecular Function-IEA;Biological Process-IEA;Molecular Function-IEA;Cellular Component-IBA;Molecular Function-IBA;Biological Process-IEA;Cellular Component-IEA	7	GO:0005576;GO:0005618;GO:0005975;GO:0009056;GO:0016043;GO:0016787;GO:0030234	extracellular region;cell wall;carbohydrate metabolic process;catabolic process;cellular component organization;hydrolase activity;enzyme regulator activity	Cellular Component;Cellular Component;Biological Process;Biological Process;Biological Process;Molecular Function;Molecular Function	EC:3.1.1.11;EC:3.1.1.1	Pectinesterase;Carboxylesterase	IPR006501;IPR006501;IPR006501;noIPR;IPR000070;IPR012334;noIPR;noIPR;IPR006501;IPR011050	Pectinesterase inhibitor domain;Pectinesterase inhibitor domain;Pectinesterase inhibitor domain;Pectinesterase inhibitor domain;Pectinesterase, catalytic;Pectin lyase fold;Pectin lyase fold;Pectin lyase fold;Pectinesterase inhibitor domain;Pectin lyase fold/virulence factor	SM00856 (SMART);TIGR01614 (TIGRFAM);PF04043 (PFAM);G3DSA:1.20.140.40 (GENE3D);PF01095 (PFAM);G3DSA:2.160.20.10 (GENE3D);PTHR31707:SF68 (PANTHER);PTHR31707 (PANTHER);SSF101148 (SUPERFAMILY);SSF51126 (SUPERFAMILY)	GO:0004857;GO:0004857;GO:0004857;;GO:0042545/GO:0030599/GO:0005618;;;;GO:0004857;	enzyme inhibitor activity;enzyme inhibitor activity;enzyme inhibitor activity;;cell wall modification/pectinesterase activity/cell wall;;;;enzyme inhibitor activity;	Molecular Function;Molecular Function;Molecular Function;;Biological Process/Molecular Function/Cellular Component;;;;Molecular Function;
AUR62028119-RA	RESPONSE TO LOW SULFUR 2	360	20	1.5e-26	0.8507	nr_alias_viridiplantae										noIPR;noIPR;noIPR	null;null;null	G3DSA:1.20.1170.10 (GENE3D);PTHR34283 (PANTHER);PTHR34283:SF3 (PANTHER)	;;	;;	;;
AUR62028147-RA	glycylpeptide N-tetradecanoyltransferase 1-like	1299	20	0	0.9124	nr_alias_viridiplantae	GO:0016746-IEA;GO:0005737-IBA;GO:0006499-IEA;GO:0016740-IEA;GO:0004379-IBA;GO:0004379-IEA;GO:0018008-IBA	transferase activity, transferring acyl groups-IEA;cytoplasm-IBA;N-terminal protein myristoylation-IEA;transferase activity-IEA;glycylpeptide N-tetradecanoyltransferase activity-IBA;glycylpeptide N-tetradecanoyltransferase activity-IEA;N-terminal peptidyl-glycine N-myristoylation-IBA	Molecular Function-IEA;Cellular Component-IBA;Biological Process-IEA;Molecular Function-IEA;Molecular Function-IBA;Molecular Function-IEA;Biological Process-IBA	4	GO:0005737;GO:0006464;GO:0009058;GO:0016740	cytoplasm;cellular protein modification process;biosynthetic process;transferase activity	Cellular Component;Biological Process;Biological Process;Molecular Function	EC:2.3.1.97	Glycylpeptide N-tetradecanoyltransferase	IPR022676;noIPR;IPR000903;noIPR;IPR022677;IPR000903;noIPR;IPR016181;IPR016181	Myristoyl-CoA:protein N-myristoyltransferase, N-terminal;Myristoyl-CoA:protein N-myristoyltransferase, N-terminal;Myristoyl-CoA:protein N-myristoyltransferase;Myristoyl-CoA:protein N-myristoyltransferase;Myristoyl-CoA:protein N-myristoyltransferase, C-terminal;Myristoyl-CoA:protein N-myristoyltransferase;Myristoyl-CoA:protein N-myristoyltransferase;Acyl-CoA N-acyltransferase;Acyl-CoA N-acyltransf…	PF01233 (PFAM);G3DSA:3.40.630.30 (GENE3D);PIRSF015892 (PIRSF);G3DSA:3.40.630.30 (GENE3D);PF02799 (PFAM);PTHR11377 (PANTHER);PTHR11377:SF12 (PANTHER);SSF55729 (SUPERFAMILY);SSF55729 (SUPERFAMILY)	GO:0004379;;GO:0004379/GO:0006499;;GO:0004379;GO:0004379/GO:0006499;;;	glycylpeptide N-tetradecanoyltransferase activity;;glycylpeptide N-tetradecanoyltransferase activity/N-terminal protein myristoylation;;glycylpeptide N-tetradecanoyltransferase activity;glycylpeptide N-tetradecanoyltransferase activity/N-terminal protein myristoylation;;;	Molecular Function;;Molecular Function/Biological Process;;Molecular Function;Molecular Function/Biological Process;;;
AUR62028103-RA	NTM1-like 9 isoform X1	1893	20	0	0.6173	nr_alias_viridiplantae	GO:0003677-IEA;GO:0008152-IEA;GO:0006351-IEA;GO:0045893-IMP;GO:0016020-IEA;GO:0016021-IEA;GO:0009819-IMP;GO:0006355-IEA;GO:0005634-IEA;GO:0016787-IEA	DNA binding-IEA;metabolic process-IEA;transcription, DNA-templated-IEA;positive regulation of transcription, DNA-templated-IMP;membrane-IEA;integral component of membrane-IEA;drought recovery-IMP;regulation of transcription, DNA-templated-IEA;nucleus-IEA;hydrolase activity-IEA	Molecular Function-IEA;Biological Process-IEA;Biological Process-IEA;Biological Process-IMP;Cellular Component-IEA;Cellular Component-IEA;Biological Process-IMP;Biological Process-IEA;Cellular Component-IEA;Molecular Function-IEA	5	GO:0006139;GO:0006950;GO:0009058;GO:0009628;GO:0016020	nucleobase-containing compound metabolic process;response to stress;biosynthetic process;response to abiotic stimulus;membrane	Biological Process;Biological Process;Biological Process;Biological Process;Cellular Component			IPR003441;noIPR;noIPR;IPR003441;IPR003441	NAC domain;NAC domain;NAC domain;NAC domain;NAC domain	PF02365 (PFAM);PTHR31989:SF54 (PANTHER);PTHR31989 (PANTHER);PS51005 (PROSITE_PROFILES);SSF101941 (SUPERFAMILY)	GO:0003677/GO:0006355;;;GO:0003677/GO:0006355;GO:0003677/GO:0006355	DNA binding/regulation of transcription, DNA-templated;;;DNA binding/regulation of transcription, DNA-templated;DNA binding/regulation of transcription, DNA-templated	Molecular Function/Biological Process;;;Molecular Function/Biological Process;Molecular Function/Biological Process
AUR62028129-RA	eukaryotic translation initiation factor 5B	3276	20	0	0.7735	nr_alias_viridiplantae	GO:0003743-IEA;GO:0000166-IEA;GO:0005525-IEA;GO:0003924-IBA;GO:0003924-IEA;GO:0006412-IBA;GO:0006413-IEA;GO:0005622-IBA	translation initiation factor activity-IEA;nucleotide binding-IEA;GTP binding-IEA;GTPase activity-IBA;GTPase activity-IEA;translation-IBA;translational initiation-IEA;intracellular-IBA	Molecular Function-IEA;Molecular Function-IEA;Molecular Function-IEA;Molecular Function-IBA;Molecular Function-IEA;Biological Process-IBA;Biological Process-IEA;Cellular Component-IBA	4	GO:0000166;GO:0005622;GO:0006412;GO:0016787	nucleotide binding;intracellular;translation;hydrolase activity	Molecular Function;Cellular Component;Biological Process;Molecular Function	EC:3.6.1.15	Nucleoside-triphosphate phosphatase	IPR000795;noIPR;IPR004161;noIPR;noIPR;IPR023115;IPR005225;noIPR;noIPR;noIPR;IPR000795;IPR027417;IPR009000;IPR023115	Transcription factor, GTP-binding domain;Transcription factor, GTP-binding domain;Translation elongation factor EFTu-like, domain 2;Translation elongation factor EFTu-like, domain 2;Translation elongation factor EFTu-like, domain 2;Translation initiation factor IF- 2, domain 3;Small GTP-binding protein domain;Small GTP-binding protein domain;Small GTP-binding protein domain;Small GTP-binding prot…	PR00315 (PRINTS);G3DSA:2.40.30.10 (GENE3D);PF03144 (PFAM);PF00009 (PFAM);G3DSA:2.40.30.10 (GENE3D);G3DSA:3.40.50.10050 (GENE3D);TIGR00231 (TIGRFAM);G3DSA:3.40.50.300 (GENE3D);PTHR43381:SF1 (PANTHER);PTHR43381 (PANTHER);PS51722 (PROSITE_PROFILES);SSF52540 (SUPERFAMILY);SSF50447 (SUPERFAMILY);SSF52156 (SUPERFAMILY)	GO:0005525/GO:0003924;;GO:0005525;;;;GO:0005525;;;;GO:0005525/GO:0003924;;;	GTP binding/GTPase activity;;GTP binding;;;;GTP binding;;;;GTP binding/GTPase activity;;;	Molecular Function/Molecular Function;;Molecular Function;;;;Molecular Function;;;;Molecular Function/Molecular Function;;;
AUR62028082-RA	TRANSPARENT TESTA GLABRA 1	1026	20	0	0.8679	nr_alias_viridiplantae	GO:0003677-IEA;GO:0005737-IEA;GO:0007275-IEA;GO:0032880-IEA;GO:0045165-IEA;GO:0005634-IEA;GO:0010026-IEA	DNA binding-IEA;cytoplasm-IEA;multicellular organism development-IEA;regulation of protein localization-IEA;cell fate commitment-IEA;nucleus-IEA;trichome differentiation-IEA	Molecular Function-IEA;Cellular Component-IEA;Biological Process-IEA;Biological Process-IEA;Biological Process-IEA;Cellular Component-IEA;Biological Process-IEA	5	GO:0003677;GO:0005634;GO:0005737;GO:0007275;GO:0030154	DNA binding;nucleus;cytoplasm;multicellular organism development;cell differentiation	Molecular Function;Cellular Component;Cellular Component;Biological Process;Biological Process			IPR001680;IPR015943;IPR001680;IPR015943;noIPR;noIPR;IPR001680;IPR017986;IPR001680;IPR017986	WD40 repeat;WD40/YVTN repeat-like-containing domain;WD40 repeat;WD40/YVTN repeat-like-containing domain;WD40/YVTN repeat-like-containing domain;WD40/YVTN repeat-like-containing domain;WD40 repeat;WD40-repeat-containing domain;WD40 repeat;WD40-repeat-containing domain	SM00320 (SMART);G3DSA:2.130.10.10 (GENE3D);PF00400 (PFAM);G3DSA:2.130.10.10 (GENE3D);PTHR19919:SF6 (PANTHER);PTHR19919 (PANTHER);PS50082 (PROSITE_PROFILES);PS50294 (PROSITE_PROFILES);PS50082 (PROSITE_PROFILES);SSF50978 (SUPERFAMILY)	GO:0005515;GO:0005515;GO:0005515;GO:0005515;;;GO:0005515;GO:0005515;GO:0005515;GO:0005515	protein binding;protein binding;protein binding;protein binding;;;protein binding;protein binding;protein binding;protein binding	Molecular Function;Molecular Function;Molecular Function;Molecular Function;;;Molecular Function;Molecular Function;Molecular Function;Molecular Function
AUR62028248-RA	probable inorganic phosphate transporter 1-3	1032	20	3.6e-82	0.8478	nr_alias_viridiplantae	GO:0055085-IEA;GO:0016020-IEA;GO:0006817-IEA;GO:0016021-IEA;GO:0022857-IEA;GO:0005315-IEA	transmembrane transport-IEA;membrane-IEA;phosphate ion transport-IEA;integral component of membrane-IEA;transmembrane transporter activity-IEA;inorganic phosphate transmembrane transporter activity-IEA	Biological Process-IEA;Cellular Component-IEA;Biological Process-IEA;Cellular Component-IEA;Molecular Function-IEA;Molecular Function-IEA	2	GO:0005215;GO:0016020	transporter activity;membrane	Molecular Function;Cellular Component			noIPR;IPR005828;noIPR;noIPR;IPR020846	null;Major facilitator, sugar transporter-like;Major facilitator, sugar transporter-like;Major facilitator, sugar transporter-like;Major facilitator superfamily domain	G3DSA:1.20.1250.20 (GENE3D);PF00083 (PFAM);PTHR24064:SF408 (PANTHER);PTHR24064 (PANTHER);SSF103473 (SUPERFAMILY)	;GO:0055085/GO:0016021/GO:0022857;;;	;transmembrane transport/integral component of membrane/transmembrane transporter activity;;;	;Biological Process/Cellular Component/Molecular Function;;;
AUR62028161-RA	ADP-ribosylation factor	552	20	2e-122	0.9779	nr_alias_viridiplantae	GO:0000166-IEA;GO:0005525-IEA;GO:0007264-IEA;GO:0005622-IEA	nucleotide binding-IEA;GTP binding-IEA;small GTPase mediated signal transduction-IEA;intracellular-IEA	Molecular Function-IEA;Molecular Function-IEA;Biological Process-IEA;Cellular Component-IEA	3	GO:0000166;GO:0005622;GO:0007165	nucleotide binding;intracellular;signal transduction	Molecular Function;Cellular Component;Biological Process			IPR006689;noIPR;noIPR;noIPR;IPR006689;IPR005225;noIPR;noIPR;IPR024156;IPR027417	Small GTPase superfamily, ARF/SAR type;Small GTPase superfamily, ARF/SAR type;Small GTPase superfamily, ARF/SAR type;Small GTPase superfamily, ARF/SAR type;Small GTPase superfamily, ARF/SAR type;Small GTP-binding protein domain;Small GTP-binding protein domain;Small GTP-binding protein domain;Small GTPase superfamily, ARF type;P-loop containing nucleoside triphosphate hydrolase	PR00328 (PRINTS);SM00177 (SMART);SM00178 (SMART);G3DSA:3.40.50.300 (GENE3D);PF00025 (PFAM);TIGR00231 (TIGRFAM);PTHR11711:SF216 (PANTHER);PTHR11711 (PANTHER);PS51417 (PROSITE_PROFILES);SSF52540 (SUPERFAMILY)	GO:0005525;;;;GO:0005525;GO:0005525;;;GO:0005622/GO:0005525/GO:0007264;	GTP binding;;;;GTP binding;GTP binding;;;intracellular/GTP binding/small GTPase mediated signal transduction;	Molecular Function;;;;Molecular Function;Molecular Function;;;Cellular Component/Molecular Function/Biological Process;
AUR62028094-RA	peroxidase 5-like	966	20	0	0.8126	nr_alias_viridiplantae	GO:0006979-IEA;GO:0004601-IBA;GO:0004601-IEA;GO:0046872-IEA;GO:0016491-IEA;GO:0020037-IEA;GO:0055114-IEA;GO:0098869-IEA;GO:0009664-IBA;GO:0005576-IEA;GO:0009505-IBA;GO:0042744-IEA	response to oxidative stress-IEA;peroxidase activity-IBA;peroxidase activity-IEA;metal ion binding-IEA;oxidoreductase activity-IEA;heme binding-IEA;oxidation-reduction process-IEA;cellular oxidant detoxification-IEA;plant-type cell wall organization-IBA;extracellular region-IEA;plant-type cell wall-IBA;hydrogen peroxide catabolic process-IEA	Biological Process-IEA;Molecular Function-IBA;Molecular Function-IEA;Molecular Function-IEA;Molecular Function-IEA;Molecular Function-IEA;Biological Process-IEA;Biological Process-IEA;Biological Process-IBA;Cellular Component-IEA;Cellular Component-IBA;Biological Process-IEA	7	GO:0003824;GO:0005488;GO:0005576;GO:0005618;GO:0006950;GO:0009056;GO:0016043	catalytic activity;binding;extracellular region;cell wall;response to stress;catabolic process;cellular component organization	Molecular Function;Molecular Function;Cellular Component;Cellular Component;Biological Process;Biological Process;Biological Process	EC:1.11.1.7	Peroxidase	IPR000823;IPR002016;noIPR;IPR002016;noIPR;noIPR;noIPR;IPR002016;IPR010255	Plant peroxidase;Haem peroxidase, plant/fungal/bacterial;Haem peroxidase, plant/fungal/bacterial;Haem peroxidase, plant/fungal/bacterial;Haem peroxidase, plant/fungal/bacterial;Haem peroxidase, plant/fungal/bacterial;Haem peroxidase, plant/fungal/bacterial;Haem peroxidase, plant/fungal/bacterial;Haem peroxidase	PR00461 (PRINTS);PR00458 (PRINTS);G3DSA:1.10.520.10 (GENE3D);PF00141 (PFAM);G3DSA:1.10.420.10 (GENE3D);PTHR31235 (PANTHER);PTHR31235:SF115 (PANTHER);PS50873 (PROSITE_PROFILES);SSF48113 (SUPERFAMILY)	GO:0020037/GO:0004601/GO:0055114/GO:0006979;GO:0004601/GO:0006979/GO:0055114/GO:0020037;;GO:0004601/GO:0006979/GO:0055114/GO:0020037;;;;GO:0004601/GO:0006979/GO:0055114/GO:0020037;GO:0006979/GO:0004601/GO:0055114/GO:0020037	heme binding/peroxidase activity/oxidation-reduction process/response to oxidative stress;peroxidase activity/response to oxidative stress/oxidation-reduction process/heme binding;;peroxidase activity/response to oxidative stress/oxidation-reduction process/heme binding;;;;peroxidase activity/response to oxidative stress/oxidation-reduction process/heme binding;response to oxidative stress/peroxi…	Molecular Function/Molecular Function/Biological Process/Biological Process;Molecular Function/Biological Process/Biological Process/Molecular Function;;Molecular Function/Biological Process/Biological Process/Molecular Function;;;;Molecular Function/Biological Process/Biological Process/Molecular Function;Biological Process/Molecular Function/Biological Process/Molecular Function
AUR62028155-RA	stress-response A B barrel domain-containing HS1	330	20	1.6e-66	0.9154	nr_alias_viridiplantae										IPR013097;noIPR;IPR013097;noIPR;noIPR;IPR013097;IPR011008	Stress responsive alpha-beta barrel;Stress responsive alpha-beta barrel;Stress responsive alpha-beta barrel;Stress responsive alpha-beta barrel;Stress responsive alpha-beta barrel;Stress responsive alpha-beta barrel;Dimeric alpha-beta barrel	SM00886 (SMART);G3DSA:3.30.70.100 (GENE3D);PF07876 (PFAM);PTHR33178:SF8 (PANTHER);PTHR33178 (PANTHER);PS51502 (PROSITE_PROFILES);SSF54909 (SUPERFAMILY)	;;;;;;	;;;;;;	;;;;;;
AUR62028075-RA	ankyrin repeat-containing NPR4 isoform X1	1767	20	1.8e-169	0.629	nr_alias_viridiplantae	GO:0016020-IEA;GO:0016021-IEA	membrane-IEA;integral component of membrane-IEA	Cellular Component-IEA;Cellular Component-IEA	1	GO:0016020	membrane	Cellular Component			IPR002110;IPR020683;IPR026961;IPR020683;noIPR;noIPR;IPR002110;IPR020683;IPR020683;noIPR	Ankyrin repeat;Ankyrin repeat-containing domain;PGG domain;Ankyrin repeat-containing domain;Ankyrin repeat-containing domain;Ankyrin repeat-containing domain;Ankyrin repeat;Ankyrin repeat-containing domain;Ankyrin repeat-containing domain;Ankyrin repeat-containing domain	SM00248 (SMART);PF12796 (PFAM);PF13962 (PFAM);G3DSA:1.25.40.20 (GENE3D);PTHR24177 (PANTHER);PTHR24177:SF71 (PANTHER);PS50088 (PROSITE_PROFILES);PS50297 (PROSITE_PROFILES);SSF48403 (SUPERFAMILY);SSF140860 (SUPERFAMILY)	GO:0005515;;;;;;GO:0005515;;;	protein binding;;;;;;protein binding;;;	Molecular Function;;;;;;Molecular Function;;;
AUR62028145-RA	PREDICTED: uncharacterized protein LOC104888040	885	20	1.8e-99	0.6844	nr_alias_viridiplantae	GO:0005506-IEA;GO:0016020-IEA;GO:0016021-IEA	iron ion binding-IEA;membrane-IEA;integral component of membrane-IEA	Molecular Function-IEA;Cellular Component-IEA;Cellular Component-IEA	1	GO:0016020	membrane	Cellular Component			noIPR;noIPR;noIPR;noIPR;noIPR;IPR001478;IPR001478	null;null;null;null;null;PDZ domain;PDZ domain	G3DSA:2.30.42.10 (GENE3D);G3DSA:2.20.28.10 (GENE3D);G3DSA:2.30.42.10 (GENE3D);PTHR17130 (PANTHER);PTHR17130:SF32 (PANTHER);PS50106 (PROSITE_PROFILES);SSF50156 (SUPERFAMILY)	;;;;;GO:0005515;GO:0005515	;;;;;protein binding;protein binding	;;;;;Molecular Function;Molecular Function
AUR62028216-RA	DNA-binding SMUBP-2	2940	20	0	0.8549	nr_alias_viridiplantae	GO:0003677-IEA;GO:0009570-IEA;GO:0000166-IEA;GO:0009507-IEA;GO:0009941-IEA;GO:0005524-IEA;GO:0016787-IEA	DNA binding-IEA;chloroplast stroma-IEA;nucleotide binding-IEA;chloroplast-IEA;chloroplast envelope-IEA;ATP binding-IEA;hydrolase activity-IEA	Molecular Function-IEA;Cellular Component-IEA;Molecular Function-IEA;Cellular Component-IEA;Cellular Component-IEA;Molecular Function-IEA;Molecular Function-IEA	4	GO:0000166;GO:0003677;GO:0009536;GO:0016787	nucleotide binding;DNA binding;plastid;hydrolase activity	Molecular Function;Molecular Function;Cellular Component;Molecular Function			IPR003593;noIPR;noIPR;noIPR;noIPR;noIPR;noIPR;IPR001357;IPR027417	AAA+ ATPase domain;AAA+ ATPase domain;AAA+ ATPase domain;AAA+ ATPase domain;AAA+ ATPase domain;AAA+ ATPase domain;AAA+ ATPase domain;BRCT domain;P-loop containing nucleoside triphosphate hydrolase	SM00382 (SMART);PF13087 (PFAM);PF13086 (PFAM);G3DSA:3.40.50.300 (GENE3D);G3DSA:3.40.50.300 (GENE3D);PTHR43788:SF1 (PANTHER);PTHR43788 (PANTHER);PS50172 (PROSITE_PROFILES);SSF52540 (SUPERFAMILY)	;;;;;;;;	;;;;;;;;	;;;;;;;;
AUR62028246-RA	probable inorganic phosphate transporter 1-3	363	20	1.1e-65	0.9066	nr_alias_viridiplantae	GO:0055085-IEA;GO:0016020-IEA;GO:0006817-IEA;GO:0016021-IEA;GO:0022857-IEA;GO:0005315-IEA	transmembrane transport-IEA;membrane-IEA;phosphate ion transport-IEA;integral component of membrane-IEA;transmembrane transporter activity-IEA;inorganic phosphate transmembrane transporter activity-IEA	Biological Process-IEA;Cellular Component-IEA;Biological Process-IEA;Cellular Component-IEA;Molecular Function-IEA;Molecular Function-IEA	2	GO:0005215;GO:0016020	transporter activity;membrane	Molecular Function;Cellular Component			noIPR;IPR005828;noIPR;noIPR;IPR020846;IPR020846	null;Major facilitator, sugar transporter-like;Major facilitator, sugar transporter-like;Major facilitator, sugar transporter-like;Major facilitator superfamily domain;Major facilitator superfamily domain	G3DSA:1.20.1250.20 (GENE3D);PF00083 (PFAM);PTHR24064:SF408 (PANTHER);PTHR24064 (PANTHER);PS50850 (PROSITE_PROFILES);SSF103473 (SUPERFAMILY)	;GO:0016021/GO:0055085/GO:0022857;;;;	;integral component of membrane/transmembrane transport/transmembrane transporter activity;;;;	;Cellular Component/Biological Process/Molecular Function;;;;
AUR62028078-RA	chitinase family	888	20	6.2e-165	0.8377	nr_alias_viridiplantae	GO:0008152-IEA;GO:0004568-IBA;GO:0004568-IEA;GO:0008061-IBA;GO:0005615-IEA;GO:0006032-IBA;GO:0006032-IEA;GO:0000272-IEA;GO:0004553-IEA;GO:0005576-IBA;GO:0005576-IEA;GO:0016787-IEA;GO:0005975-IEA;GO:0016798-IEA	metabolic process-IEA;chitinase activity-IBA;chitinase activity-IEA;chitin binding-IBA;extracellular space-IEA;chitin catabolic process-IBA;chitin catabolic process-IEA;polysaccharide catabolic process-IEA;hydrolase activity, hydrolyzing O-glycosyl compounds-IEA;extracellular region-IBA;extracellular region-IEA;hydrolase activity-IEA;carbohydrate metabolic process-IEA;hydrolase activity, acting o…	Biological Process-IEA;Molecular Function-IBA;Molecular Function-IEA;Molecular Function-IBA;Cellular Component-IEA;Biological Process-IBA;Biological Process-IEA;Biological Process-IEA;Molecular Function-IEA;Cellular Component-IBA;Cellular Component-IEA;Molecular Function-IEA;Biological Process-IEA;Molecular Function-IEA	5	GO:0005488;GO:0005615;GO:0005975;GO:0009056;GO:0016787	binding;extracellular space;carbohydrate metabolic process;catabolic process;hydrolase activity	Molecular Function;Cellular Component;Biological Process;Biological Process;Molecular Function	EC:3.2.1.14	Chitinase	IPR001223;noIPR;noIPR;noIPR;IPR017853	Glycoside hydrolase family 18, catalytic domain;Glycoside hydrolase family 18, catalytic domain;Glycoside hydrolase family 18, catalytic domain;Glycoside hydrolase family 18, catalytic domain;Glycoside hydrolase superfamily	PF00704 (PFAM);G3DSA:3.20.20.80 (GENE3D);PTHR11177 (PANTHER);PTHR11177:SF254 (PANTHER);SSF51445 (SUPERFAMILY)	GO:0005975;;;;	carbohydrate metabolic process;;;;	Biological Process;;;;
AUR62028128-RA	metal tolerance 12	2508	20	0	0.8417	nr_alias_viridiplantae	GO:0055085-IEA;GO:0006812-IEA;GO:0098655-IEA;GO:0016020-IEA;GO:0016021-IEA;GO:0008324-IEA	transmembrane transport-IEA;cation transport-IEA;cation transmembrane transport-IEA;membrane-IEA;integral component of membrane-IEA;cation transmembrane transporter activity-IEA	Biological Process-IEA;Biological Process-IEA;Biological Process-IEA;Cellular Component-IEA;Cellular Component-IEA;Molecular Function-IEA	2	GO:0005215;GO:0016020	transporter activity;membrane	Molecular Function;Cellular Component			noIPR;IPR002524;IPR002524;noIPR;noIPR;noIPR	null;Cation efflux protein;Cation efflux protein;Cation efflux protein;Cation efflux protein;Cation efflux protein	G3DSA:1.20.1510.10 (GENE3D);PF01545 (PFAM);TIGR01297 (TIGRFAM);PTHR11562 (PANTHER);PTHR11562:SF64 (PANTHER);SSF161111 (SUPERFAMILY)	;GO:0055085/GO:0016021/GO:0008324/GO:0006812;GO:0055085/GO:0016021/GO:0008324/GO:0006812;;;	;transmembrane transport/integral component of membrane/cation transmembrane transporter activity/cation transport;transmembrane transport/integral component of membrane/cation transmembrane transporter activity/cation transport;;;	;Biological Process/Cellular Component/Molecular Function/Biological Process;Biological Process/Cellular Component/Molecular Function/Biological Process;;;
AUR62028171-RA	probable NADH dehydrogenase [ubiquinone] 1 alpha subcomplex subunit 12	471	20	2.1e-105	0.9063	nr_alias_viridiplantae	GO:0005747-IEA;GO:0005739-IEA;GO:0016020-IEA;GO:0009055-IEA;GO:0055114-IEA;GO:0008137-IEA;GO:0050897-IEA;GO:0009735-IEA	mitochondrial respiratory chain complex I-IEA;mitochondrion-IEA;membrane-IEA;electron transfer activity-IEA;oxidation-reduction process-IEA;NADH dehydrogenase (ubiquinone) activity-IEA;cobalt ion binding-IEA;response to cytokinin-IEA	Cellular Component-IEA;Cellular Component-IEA;Cellular Component-IEA;Molecular Function-IEA;Biological Process-IEA;Molecular Function-IEA;Molecular Function-IEA;Biological Process-IEA	7	GO:0003824;GO:0005488;GO:0005739;GO:0008152;GO:0009719;GO:0016020;GO:0044710	catalytic activity;binding;mitochondrion;metabolic process;response to endogenous stimulus;membrane;metabolic process	Molecular Function;Molecular Function;Cellular Component;Biological Process;Biological Process;Cellular Component;Biological Process	EC:1.6.99.5;EC:1.6.99.3;EC:1.6.5.3	Acting on NADH or NADPH;NADH dehydrogenase;NADH:ubiquinone reductase (H(+)-translocating)	IPR007763;noIPR;IPR007763	NADH dehydrogenase [ubiquinone] 1 alpha subcomplex subunit 12;NADH dehydrogenase [ubiquinone] 1 alpha subcomplex subunit 12;NADH dehydrogenase [ubiquinone] 1 alpha subcomplex subunit 12	PF05071 (PFAM);PTHR12910:SF6 (PANTHER);PTHR12910 (PANTHER)	GO:0009055/GO:0008137/GO:0016020;;GO:0009055/GO:0008137/GO:0016020	electron transfer activity/NADH dehydrogenase (ubiquinone) activity/membrane;;electron transfer activity/NADH dehydrogenase (ubiquinone) activity/membrane	Molecular Function/Molecular Function/Cellular Component;;Molecular Function/Molecular Function/Cellular Component
AUR62028090-RA	Sarcosine dehydrogenase-2C mitochondrial	744	20	1.9e-67	0.6523	nr_alias_viridiplantae	GO:0008270-IEA;GO:0046872-IEA;GO:0003676-IEA	zinc ion binding-IEA;metal ion binding-IEA;nucleic acid binding-IEA	Molecular Function-IEA;Molecular Function-IEA;Molecular Function-IEA	1	GO:0005488	binding	Molecular Function			noIPR	null	PTHR33443 (PANTHER)
AUR62028141-RA	probable helicase MAGATAMA 3 isoform X1	1170	20	0	0.7073	nr_alias_viridiplantae	GO:0000166-IEA;GO:0005524-IEA	nucleotide binding-IEA;ATP binding-IEA	Molecular Function-IEA;Molecular Function-IEA							noIPR;noIPR;noIPR;noIPR;IPR027417	null;null;null;null;P-loop containing nucleoside triphosphate hydrolase	PF13087 (PFAM);G3DSA:3.40.50.300 (GENE3D);PTHR10887 (PANTHER);PTHR10887:SF393 (PANTHER);SSF52540 (SUPERFAMILY)	;;;;	;;;;	;;;;
AUR62028114-RA	PREDICTED: uncharacterized protein LOC104888109 isoform X2	438	20	1.7e-99	0.9019	nr_alias_viridiplantae	GO:0016020-IEA;GO:0016021-IEA	membrane-IEA;integral component of membrane-IEA	Cellular Component-IEA;Cellular Component-IEA	1	GO:0016020	membrane	Cellular Component			noIPR;noIPR	null;null	PTHR36372:SF2 (PANTHER);PTHR36372 (PANTHER)	;	;	;
AUR62028199-RA	hypothetical protein SOVF_197940	1290	20	0	0.7818	nr_alias_viridiplantae	GO:0006094-IBA;GO:0006094-IEA;GO:0004612-IBA;GO:0004612-IEA;GO:0017076-IEA;GO:0005829-IBA;GO:0005524-IEA;GO:0004611-IEA	gluconeogenesis-IBA;gluconeogenesis-IEA;phosphoenolpyruvate carboxykinase (ATP) activity-IBA;phosphoenolpyruvate carboxykinase (ATP) activity-IEA;purine nucleotide binding-IEA;cytosol-IBA;ATP binding-IEA;phosphoenolpyruvate carboxykinase activity-IEA	Biological Process-IBA;Biological Process-IEA;Molecular Function-IBA;Molecular Function-IEA;Molecular Function-IEA;Cellular Component-IBA;Molecular Function-IEA;Molecular Function-IEA	6	GO:0000166;GO:0003824;GO:0005829;GO:0005975;GO:0009058;GO:0044723	nucleotide binding;catalytic activity;cytosol;carbohydrate metabolic process;biosynthetic process;carbohydrate metabolic process	Molecular Function;Molecular Function;Cellular Component;Biological Process;Biological Process;Biological Process	EC:4.1.1.49	Phosphoenolpyruvate carboxykinase (ATP)	IPR013035;IPR001272;IPR008210;IPR001272;noIPR;noIPR;IPR008210	Phosphoenolpyruvate carboxykinase, C-terminal;Phosphoenolpyruvate carboxykinase, ATP-utilising;Phosphoenolpyruvate carboxykinase, N-terminal;Phosphoenolpyruvate carboxykinase, ATP-utilising;Phosphoenolpyruvate carboxykinase, ATP-utilising;Phosphoenolpyruvate carboxykinase, ATP-utilising;Phosphoenolpyruvate carboxykinase, N-terminal	G3DSA:3.90.228.20 (GENE3D);PF01293 (PFAM);G3DSA:3.40.449.10 (GENE3D);PTHR30031 (PANTHER);PTHR30031:SF5 (PANTHER);SSF53795 (SUPERFAMILY);SSF68923 (SUPERFAMILY)	GO:0004611/GO:0017076/GO:0006094;GO:0005524/GO:0004612/GO:0006094;GO:0006094/GO:0004611/GO:0017076;GO:0005524/GO:0004612/GO:0006094;;;GO:0006094/GO:0004611/GO:0017076	phosphoenolpyruvate carboxykinase activity/purine nucleotide binding/gluconeogenesis;ATP binding/phosphoenolpyruvate carboxykinase (ATP) activity/gluconeogenesis;gluconeogenesis/phosphoenolpyruvate carboxykinase activity/purine nucleotide binding;ATP binding/phosphoenolpyruvate carboxykinase (ATP) activity/gluconeogenesis;;;gluconeogenesis/phosphoenolpyruvate carboxykinase activity/purine nucleot…	Molecular Function/Molecular Function/Biological Process;Molecular Function/Molecular Function/Biological Process;Biological Process/Molecular Function/Molecular Function;Molecular Function/Molecular Function/Biological Process;;;Biological Process/Molecular Function/Molecular Function
AUR62028242-RA	probable inorganic phosphate transporter 1-3	1590	20	0	0.9183	nr_alias_viridiplantae	GO:0022891-IBA;GO:0055085-IEA;GO:0016020-IEA;GO:0006817-IEA;GO:0016021-IEA;GO:0022857-IEA;GO:0005887-IBA;GO:0005315-IEA	transmembrane transporter activity-IBA;transmembrane transport-IEA;membrane-IEA;phosphate ion transport-IEA;integral component of membrane-IEA;transmembrane transporter activity-IEA;integral component of plasma membrane-IBA;inorganic phosphate transmembrane transporter activity-IEA	Molecular Function-IBA;Biological Process-IEA;Cellular Component-IEA;Biological Process-IEA;Cellular Component-IEA;Molecular Function-IEA;Cellular Component-IBA;Molecular Function-IEA	2	GO:0005215;GO:0005886	transporter activity;plasma membrane	Molecular Function;Cellular Component			IPR005828;noIPR;noIPR;IPR004738;noIPR;noIPR;IPR020846;IPR020846	Major facilitator, sugar transporter-like;Major facilitator, sugar transporter-like;Major facilitator, sugar transporter-like;Phosphate permease;Phosphate permease;Phosphate permease;Major facilitator superfamily domain;Major facilitator superfamily domain	PF00083 (PFAM);G3DSA:1.20.1250.20 (GENE3D);G3DSA:1.20.1250.20 (GENE3D);TIGR00887 (TIGRFAM);PTHR24064:SF321 (PANTHER);PTHR24064 (PANTHER);PS50850 (PROSITE_PROFILES);SSF103473 (SUPERFAMILY)	GO:0055085/GO:0016021/GO:0022857;;;GO:0006817/GO:0005315/GO:0016021;;;;	transmembrane transport/integral component of membrane/transmembrane transporter activity;;;phosphate ion transport/inorganic phosphate transmembrane transporter activity/integral component of membrane;;;;	Biological Process/Cellular Component/Molecular Function;;;Biological Process/Molecular Function/Cellular Component;;;;
AUR62028169-RA	ERAD-associated E3 ubiquitin- ligase HRD1B-like	1629	20	0	0.8179	nr_alias_viridiplantae	GO:0030968-IBA;GO:0046872-IEA;GO:0016020-IEA;GO:0016021-IEA;GO:0030433-IBA;GO:0030433-IEA;GO:0036513-IBA;GO:0016567-IEA;GO:0061630-IEA;GO:1904264-IBA;GO:0008270-IEA;GO:0000836-IBA;GO:0000836-IEA;GO:0000209-IBA;GO:0044322-IBA;GO:1990381-IBA;GO:0042787-IBA;GO:0051082-IBA	endoplasmic reticulum unfolded protein response-IBA;metal ion binding-IEA;membrane-IEA;integral component of membrane-IEA;ubiquitin-dependent ERAD pathway-IBA;ubiquitin-dependent ERAD pathway-IEA;Derlin-1 retrotranslocation complex-IBA;protein ubiquitination-IEA;ubiquitin protein ligase activity-IEA;ubiquitin protein ligase activity-IBA;zinc ion binding-IEA;Hrd1p ubiquitin ligase complex-IBA;Hrd1…	Biological Process-IBA;Molecular Function-IEA;Cellular Component-IEA;Cellular Component-IEA;Biological Process-IBA;Biological Process-IEA;Cellular Component-IBA;Biological Process-IEA;Molecular Function-IEA;Molecular Function-IBA;Molecular Function-IEA;Cellular Component-IBA;Cellular Component-IEA;Biological Process-IBA;Cellular Component-IBA;Molecular Function-IBA;Biological Process-IBA;Molecula…	10	GO:0005515;GO:0005737;GO:0005783;GO:0006464;GO:0006950;GO:0007165;GO:0009056;GO:0016020;GO:0016740;GO:0044712	protein binding;cytoplasm;endoplasmic reticulum;cellular protein modification process;response to stress;signal transduction;catabolic process;membrane;transferase activity;catabolic process	Molecular Function;Cellular Component;Cellular Component;Biological Process;Biological Process;Biological Process;Biological Process;Cellular Component;Molecular Function;Biological Process			IPR001841;IPR013083;IPR001841;noIPR;noIPR;IPR001841;noIPR	Zinc finger, RING-type;Zinc finger, RING/FYVE/PHD-type;Zinc finger, RING-type;Zinc finger, RING-type;Zinc finger, RING-type;Zinc finger, RING-type;Zinc finger, RING-type	SM00184 (SMART);G3DSA:3.30.40.10 (GENE3D);PF13639 (PFAM);PTHR22763:SF137 (PANTHER);PTHR22763 (PANTHER);PS50089 (PROSITE_PROFILES);SSF57850 (SUPERFAMILY)	;;;;;;	;;;;;;	;;;;;;
AUR62028160-RA	Guanosine-3 ,5 -bis(diphosphate) 3 -pyrophosphohydrolase	1455	20	0	0.786	nr_alias_viridiplantae	GO:0008728-IBA;GO:0009507-IBA;GO:0008893-IBA;GO:0042594-IBA;GO:0015969-IBA;GO:0015969-IEA;GO:0016310-IEA;GO:0016301-IEA;GO:0016787-IEA	GTP diphosphokinase activity-IBA;chloroplast-IBA;guanosine-3',5'-bis(diphosphate) 3'-diphosphatase activity-IBA;response to starvation-IBA;guanosine tetraphosphate metabolic process-IBA;guanosine tetraphosphate metabolic process-IEA;phosphorylation-IEA;kinase activity-IEA;hydrolase activity-IEA	Molecular Function-IBA;Cellular Component-IBA;Molecular Function-IBA;Biological Process-IBA;Biological Process-IBA;Biological Process-IEA;Biological Process-IEA;Molecular Function-IEA;Molecular Function-IEA	6	GO:0006139;GO:0006950;GO:0009536;GO:0009991;GO:0016740;GO:0016787	nucleobase-containing compound metabolic process;response to stress;plastid;response to extracellular stimulus;transferase activity;hydrolase activity	Biological Process;Biological Process;Cellular Component;Biological Process;Molecular Function;Molecular Function	EC:2.7.6.5;EC:3.1.7.2	GTP diphosphokinase;Guanosine-3',5'-bis(diphosphate) 3'-diphosphatase	IPR003607;IPR007685;IPR007685;IPR003607;noIPR;noIPR;noIPR;noIPR	HD/PDEase domain;RelA/SpoT;RelA/SpoT;HD/PDEase domain;HD/PDEase domain;HD/PDEase domain;HD/PDEase domain;HD/PDEase domain	SM00471 (SMART);SM00954 (SMART);PF04607 (PFAM);PF13328 (PFAM);G3DSA:3.30.460.10 (GENE3D);PTHR21262 (PANTHER);SSF109604 (SUPERFAMILY);SSF81301 (SUPERFAMILY)	;GO:0015969;GO:0015969;;;;;	;guanosine tetraphosphate metabolic process;guanosine tetraphosphate metabolic process;;;;;	;Biological Process;Biological Process;;;;;
AUR62028220-RA	1-aminocyclopropane-1-carboxylate oxidase homolog 1-like	1182	20	8e-156	0.7777	nr_alias_viridiplantae	GO:0051213-IBA;GO:0046872-IEA;GO:0016491-IEA;GO:0055114-IEA	dioxygenase activity-IBA;metal ion binding-IEA;oxidoreductase activity-IEA;oxidation-reduction process-IEA	Molecular Function-IBA;Molecular Function-IEA;Molecular Function-IEA;Biological Process-IEA	4	GO:0003824;GO:0005488;GO:0008152;GO:0044710	catalytic activity;binding;metabolic process;metabolic process	Molecular Function;Molecular Function;Biological Process;Biological Process			IPR005123;IPR026992;IPR027443;noIPR;noIPR;IPR005123;noIPR	Oxoglutarate/iron-dependent dioxygenase;Non-haem dioxygenase N-terminal domain;Isopenicillin N synthase-like;Isopenicillin N synthase-like;Isopenicillin N synthase-like;Oxoglutarate/iron-dependent dioxygenase;Oxoglutarate/iron-dependent dioxygenase	PF03171 (PFAM);PF14226 (PFAM);G3DSA:2.60.120.330 (GENE3D);PTHR10209 (PANTHER);PTHR10209:SF254 (PANTHER);PS51471 (PROSITE_PROFILES);SSF51197 (SUPERFAMILY)	GO:0055114/GO:0016491;;;;;GO:0055114/GO:0016491;	oxidation-reduction process/oxidoreductase activity;;;;;oxidation-reduction process/oxidoreductase activity;	Biological Process/Molecular Function;;;;;Biological Process/Molecular Function;
AUR62028123-RA	hypothetical protein SOVF_181920	1974	20	0	0.5317	nr_alias_viridiplantae	GO:0016020-IEA;GO:0016021-IEA	membrane-IEA;integral component of membrane-IEA	Cellular Component-IEA;Cellular Component-IEA	1	GO:0016020	membrane	Cellular Component			IPR025315;IPR007658;noIPR;noIPR	Domain of unknown function DUF4220;Protein of unknown function DUF594;Protein of unknown function DUF594;Protein of unknown function DUF594	PF13968 (PFAM);PF04578 (PFAM);PTHR31325:SF61 (PANTHER);PTHR31325 (PANTHER)	;;;	;;;	;;;
AUR62028227-RA	WAT1-related At5g07050-like	1098	20	0	0.8506	nr_alias_viridiplantae	GO:0055085-IEA;GO:0016020-IEA;GO:0016021-IEA;GO:0022857-IBA;GO:0022857-IEA;GO:0006810-IBA;GO:0005886-IBA;GO:0005886-IEA	transmembrane transport-IEA;membrane-IEA;integral component of membrane-IEA;transmembrane transporter activity-IBA;transmembrane transporter activity-IEA;transport-IBA;plasma membrane-IBA;plasma membrane-IEA	Biological Process-IEA;Cellular Component-IEA;Cellular Component-IEA;Molecular Function-IBA;Molecular Function-IEA;Biological Process-IBA;Cellular Component-IBA;Cellular Component-IEA	2	GO:0005215;GO:0005886	transporter activity;plasma membrane	Molecular Function;Cellular Component			IPR000620;IPR030184;noIPR;noIPR;noIPR	EamA domain;WAT1-related protein;WAT1-related protein;WAT1-related protein;WAT1-related protein	PF00892 (PFAM);PTHR31218 (PANTHER);PTHR31218:SF78 (PANTHER);SSF103481 (SUPERFAMILY);SSF103481 (SUPERFAMILY)	GO:0016020/GO:0016021;GO:0022857/GO:0016021;;;	membrane/integral component of membrane;transmembrane transporter activity/integral component of membrane;;;	Cellular Component/Cellular Component;Molecular Function/Cellular Component;;;
AUR62028140-RA	zinc finger BED domain-containing RICESLEEPER 2-like	1674	20	0	0.7028	nr_alias_viridiplantae	GO:0003677-IEA;GO:0046983-IEA;GO:0003676-IEA	DNA binding-IEA;protein dimerization activity-IEA;nucleic acid binding-IEA	Molecular Function-IEA;Molecular Function-IEA;Molecular Function-IEA	2	GO:0003677;GO:0005515	DNA binding;protein binding	Molecular Function;Molecular Function			IPR003656;IPR003656;IPR025525;noIPR;noIPR;IPR003656;IPR013087;noIPR;IPR012337	Zinc finger, BED-type;Zinc finger, BED-type;hAT-like transposase, RNase-H fold;hAT-like transposase, RNase-H fold;hAT-like transposase, RNase-H fold;Zinc finger, BED-type;Zinc finger C2H2-type;Zinc finger C2H2-type;Ribonuclease H-like domain	SM00614 (SMART);PF02892 (PFAM);PF14372 (PFAM);PTHR23272:SF69 (PANTHER);PTHR23272 (PANTHER);PS50808 (PROSITE_PROFILES);SSF57667 (SUPERFAMILY);SSF140996 (SUPERFAMILY);SSF53098 (SUPERFAMILY)	GO:0003677;GO:0003677;GO:0003677;;;GO:0003677;GO:0003676;;GO:0003676	DNA binding;DNA binding;DNA binding;;;DNA binding;nucleic acid binding;;nucleic acid binding	Molecular Function;Molecular Function;Molecular Function;;;Molecular Function;Molecular Function;;Molecular Function
AUR62028111-RA	endonuclease 2 isoform X1	636	20	4.4e-89	0.7445	nr_alias_viridiplantae	GO:0090305-IEA;GO:0004519-IEA;GO:0006298-IEA;GO:0030983-IEA;GO:0005524-IEA;GO:0045910-IEA;GO:0016887-IEA	nucleic acid phosphodiester bond hydrolysis-IEA;endonuclease activity-IEA;mismatch repair-IEA;mismatched DNA binding-IEA;ATP binding-IEA;negative regulation of DNA recombination-IEA;ATPase activity-IEA	Biological Process-IEA;Molecular Function-IEA;Biological Process-IEA;Molecular Function-IEA;Molecular Function-IEA;Biological Process-IEA;Molecular Function-IEA	5	GO:0000166;GO:0003677;GO:0004518;GO:0006259;GO:0006950	nucleotide binding;DNA binding;nuclease activity;DNA metabolic process;response to stress	Molecular Function;Molecular Function;Molecular Function;Biological Process;Biological Process	EC:3.6.1.3;EC:3.6.1.15	Adenosinetriphosphatase;Nucleoside-triphosphate phosphatase	noIPR;noIPR	null;null	PTHR11361:SF107 (PANTHER);PTHR11361 (PANTHER)	;	;	;
AUR62028139-RA	helicase sen1-like	1014	20	5.6e-166	0.6552	nr_alias_viridiplantae										noIPR;noIPR;noIPR;noIPR;IPR027417	null;null;null;null;P-loop containing nucleoside triphosphate hydrolase	G3DSA:3.40.50.300 (GENE3D);PF13086 (PFAM);PTHR10887 (PANTHER);PTHR10887:SF383 (PANTHER);SSF52540 (SUPERFAMILY)	;;;;	;;;;	;;;;
AUR62028209-RA	RING FYVE PHD zinc finger superfamily isoform 2	4173	20	0	0.5566	nr_alias_viridiplantae	GO:0008270-IEA;GO:0046872-IEA	zinc ion binding-IEA;metal ion binding-IEA	Molecular Function-IEA;Molecular Function-IEA	1	GO:0005488	binding	Molecular Function			IPR001965;IPR013083;noIPR;noIPR;IPR019787;IPR011011	Zinc finger, PHD-type;Zinc finger, RING/FYVE/PHD-type;Zinc finger, RING/FYVE/PHD-type;Zinc finger, RING/FYVE/PHD-type;Zinc finger, PHD-finger;Zinc finger, FYVE/PHD-type	SM00249 (SMART);G3DSA:3.30.40.10 (GENE3D);PTHR33304 (PANTHER);PTHR33304:SF11 (PANTHER);PS50016 (PROSITE_PROFILES);SSF57903 (SUPERFAMILY)	;;;;;	;;;;;	;;;;;
AUR62028237-RA	plant T31B5-30	1419	20	0	0.7012	nr_alias_viridiplantae										IPR011205;IPR024553;noIPR	Uncharacterised conserved protein UCP015417, vWA;Domain of unknown function DUF2828;Domain of unknown function DUF2828	PIRSF015417 (PIRSF);PF11443 (PFAM);PTHR31373 (PANTHER)	;;	;;	;;
AUR62028121-RA	zinc finger with UFM1-specific peptidase domain isoform X1	1224	20	0	0.698	nr_alias_viridiplantae										IPR012462;noIPR;noIPR	Peptidase C78, ubiquitin fold modifier-specific peptidase 1/ 2;Peptidase C78, ubiquitin fold modifier-specific peptidase 1/ 2;Peptidase C78, ubiquitin fold modifier-specific peptidase 1/ 2	PF07910 (PFAM);PTHR24375 (PANTHER);PTHR24375:SF287 (PANTHER)	;;	;;	;;
AUR62028096-RA	Peroxidase 5	1848	20	0	0.6807	nr_alias_viridiplantae	GO:0006979-IEA;GO:0004601-IEA;GO:0046872-IEA;GO:0016491-IEA;GO:0016020-IEA;GO:0016021-IEA;GO:0020037-IEA;GO:0055114-IEA;GO:0098869-IEA;GO:0005576-IEA;GO:0042744-IEA	response to oxidative stress-IEA;peroxidase activity-IEA;metal ion binding-IEA;oxidoreductase activity-IEA;membrane-IEA;integral component of membrane-IEA;heme binding-IEA;oxidation-reduction process-IEA;cellular oxidant detoxification-IEA;extracellular region-IEA;hydrogen peroxide catabolic process-IEA	Biological Process-IEA;Molecular Function-IEA;Molecular Function-IEA;Molecular Function-IEA;Cellular Component-IEA;Cellular Component-IEA;Molecular Function-IEA;Biological Process-IEA;Biological Process-IEA;Cellular Component-IEA;Biological Process-IEA	6	GO:0003824;GO:0005488;GO:0005576;GO:0006950;GO:0009056;GO:0009987	catalytic activity;binding;extracellular region;response to stress;catabolic process;cellular process	Molecular Function;Molecular Function;Cellular Component;Biological Process;Biological Process;Biological Process	EC:1.11.1.7	Peroxidase	IPR000823;IPR002016;IPR002016;noIPR;noIPR;noIPR;noIPR;IPR002016;IPR002016;IPR010255;IPR010255	Plant peroxidase;Haem peroxidase, plant/fungal/bacterial;Haem peroxidase, plant/fungal/bacterial;Haem peroxidase, plant/fungal/bacterial;Haem peroxidase, plant/fungal/bacterial;Haem peroxidase, plant/fungal/bacterial;Haem peroxidase, plant/fungal/bacterial;Haem peroxidase, plant/fungal/bacterial;Haem peroxidase, plant/fungal/bacterial;Haem peroxidase;Haem peroxidase	PR00461 (PRINTS);PR00458 (PRINTS);PF00141 (PFAM);G3DSA:1.10.420.10 (GENE3D);G3DSA:1.10.520.10 (GENE3D);PTHR31235 (PANTHER);PTHR31235:SF115 (PANTHER);PS50873 (PROSITE_PROFILES);PS50873 (PROSITE_PROFILES);SSF48113 (SUPERFAMILY);SSF48113 (SUPERFAMILY)	GO:0055114/GO:0006979/GO:0020037/GO:0004601;GO:0004601/GO:0020037/GO:0006979/GO:0055114;GO:0004601/GO:0020037/GO:0006979/GO:0055114;;;;;GO:0004601/GO:0020037/GO:0006979/GO:0055114;GO:0004601/GO:0020037/GO:0006979/GO:0055114;GO:0006979/GO:0020037/GO:0055114/GO:0004601;GO:0006979/GO:0020037/GO:0055114/GO:0004601	oxidation-reduction process/response to oxidative stress/heme binding/peroxidase activity;peroxidase activity/heme binding/response to oxidative stress/oxidation-reduction process;peroxidase activity/heme binding/response to oxidative stress/oxidation-reduction process;;;;;peroxidase activity/heme binding/response to oxidative stress/oxidation-reduction process;peroxidase activity/heme binding/re…	Biological Process/Biological Process/Molecular Function/Molecular Function;Molecular Function/Molecular Function/Biological Process/Biological Process;Molecular Function/Molecular Function/Biological Process/Biological Process;;;;;Molecular Function/Molecular Function/Biological Process/Biological Process;Molecular Function/Molecular Function/Biological Process/Biological Process;Biological Proc…
AUR62028099-RA	ABC transporter F family member 4	2031	20	0	0.851	nr_alias_viridiplantae	GO:0000166-IEA;GO:0015716-IEA;GO:0015748-IEA;GO:0015416-IEA;GO:0005524-IEA;GO:0016787-IEA;GO:0016887-IEA	nucleotide binding-IEA;organic phosphonate transport-IEA;organophosphate ester transport-IEA;ATPase-coupled organic phosphonate transmembrane transporter activity-IEA;ATP binding-IEA;hydrolase activity-IEA;ATPase activity-IEA	Molecular Function-IEA;Biological Process-IEA;Biological Process-IEA;Molecular Function-IEA;Molecular Function-IEA;Molecular Function-IEA;Molecular Function-IEA	3	GO:0000166;GO:0005215;GO:0016787	nucleotide binding;transporter activity;hydrolase activity	Molecular Function;Molecular Function;Molecular Function	EC:3.6.1.3;EC:3.6.1.15;EC:3.6.3.28	Adenosinetriphosphatase;Nucleoside-triphosphate phosphatase;Phosphonate-transporting ATPase	IPR003593;noIPR;IPR003439;noIPR;noIPR;IPR003439;IPR003439;IPR027417;IPR027417	AAA+ ATPase domain;AAA+ ATPase domain;ABC transporter-like;ABC transporter-like;ABC transporter-like;ABC transporter-like;ABC transporter-like;P-loop containing nucleoside triphosphate hydrolase;P-loop containing nucleoside triphosphate hydrolase	SM00382 (SMART);G3DSA:3.40.50.300 (GENE3D);PF00005 (PFAM);PTHR19211:SF70 (PANTHER);PTHR19211 (PANTHER);PS50893 (PROSITE_PROFILES);PS50893 (PROSITE_PROFILES);SSF52540 (SUPERFAMILY);SSF52540 (SUPERFAMILY)	;;GO:0016887/GO:0005524;;;GO:0016887/GO:0005524;GO:0016887/GO:0005524;;	;;ATPase activity/ATP binding;;;ATPase activity/ATP binding;ATPase activity/ATP binding;;	;;Molecular Function/Molecular Function;;;Molecular Function/Molecular Function;Molecular Function/Molecular Function;;
AUR62043797-RA	formate mitochondrial	1152	20	0	0.9407	nr_alias_viridiplantae	GO:0008152-IEA;GO:0042183-IBA;GO:0016616-IEA;GO:0005739-IBA;GO:0016491-IEA;GO:0051287-IEA;GO:0004617-IBA;GO:0008863-IBA;GO:0008863-IEA;GO:0055114-IEA;GO:0009070-IBA	metabolic process-IEA;formate catabolic process-IBA;oxidoreductase activity, acting on the CH-OH group of donors, NAD or NADP as acceptor-IEA;mitochondrion-IBA;oxidoreductase activity-IEA;NAD binding-IEA;phosphoglycerate dehydrogenase activity-IBA;formate dehydrogenase (NAD+) activity-IBA;formate dehydrogenase (NAD+) activity-IEA;oxidation-reduction process-IEA;serine family amino acid biosynthet…	Biological Process-IEA;Biological Process-IBA;Molecular Function-IEA;Cellular Component-IBA;Molecular Function-IEA;Molecular Function-IEA;Molecular Function-IBA;Molecular Function-IBA;Molecular Function-IEA;Biological Process-IEA;Biological Process-IBA	8	GO:0000166;GO:0003824;GO:0005739;GO:0009056;GO:0009058;GO:0009987;GO:0044712;GO:0044763	nucleotide binding;catalytic activity;mitochondrion;catabolic process;biosynthetic process;cellular process;catabolic process;cellular process	Molecular Function;Molecular Function;Cellular Component;Biological Process;Biological Process;Biological Process;Biological Process;Biological Process	EC:1.1.1.95;EC:1.2.1.2	Phosphoglycerate dehydrogenase;Acting on the aldehyde or oxo group of donors	noIPR;IPR006140;noIPR;IPR006139;noIPR;noIPR;IPR033689;noIPR;IPR016040	null;D-isomer specific 2-hydroxyacid dehydrogenase, NAD-binding domain;D-isomer specific 2-hydroxyacid dehydrogenase, NAD-binding domain;D-isomer specific 2-hydroxyacid dehydrogenase, catalytic domain;D-isomer specific 2-hydroxyacid dehydrogenase, catalytic domain;D-isomer specific 2-hydroxyacid dehydrogenase, catalytic domain;NAD-dependent formate dehydrogenase;NAD-dependent formate dehydrogenas…	G3DSA:3.40.50.720 (GENE3D);PF02826 (PFAM);G3DSA:3.40.50.720 (GENE3D);PF00389 (PFAM);PTHR42938 (PANTHER);PTHR42938:SF5 (PANTHER);MF_03210 (HAMAP);SSF52283 (SUPERFAMILY);SSF51735 (SUPERFAMILY)	;GO:0055114/GO:0051287;;GO:0008152/GO:0051287/GO:0055114/GO:0016616;;;GO:0008863;;	;oxidation-reduction process/NAD binding;;metabolic process/NAD binding/oxidation-reduction process/oxidoreductase activity, acting on the CH-OH group of donors, NAD or NADP as acceptor;;;formate dehydrogenase (NAD+) activity;;	;Biological Process/Molecular Function;;Biological Process/Molecular Function/Biological Process/Molecular Function;;;Molecular Function;;
AUR62043795-RA	NADH-plastoquinone oxidoreductase subunit 2 (plastid)	336	20	5.4e-47	0.9681	nr_alias_viridiplantae	GO:0009507-IEA;GO:0016491-IEA;GO:0048038-IEA;GO:0016020-IEA;GO:0016021-IEA;GO:0055114-IEA;GO:0009536-IEA	chloroplast-IEA;oxidoreductase activity-IEA;quinone binding-IEA;membrane-IEA;integral component of membrane-IEA;oxidation-reduction process-IEA;plastid-IEA	Cellular Component-IEA;Molecular Function-IEA;Molecular Function-IEA;Cellular Component-IEA;Cellular Component-IEA;Biological Process-IEA;Cellular Component-IEA	6	GO:0003824;GO:0005488;GO:0008152;GO:0009536;GO:0016020;GO:0044710	catalytic activity;binding;metabolic process;plastid;membrane;metabolic process	Molecular Function;Molecular Function;Biological Process;Cellular Component;Cellular Component;Biological Process			IPR001750;noIPR;noIPR	NADH:quinone oxidoreductase/Mrp antiporter, membrane subunit;NADH:quinone oxidoreductase/Mrp antiporter, membrane subunit;NADH:quinone oxidoreductase/Mrp antiporter, membrane subunit	PF00361 (PFAM);PTHR22773:SF99 (PANTHER);PTHR22773 (PANTHER)	;;	;;	;;
AUR62043796-RA	hypothetical protein SOVF_102050	168	2	7.2e-15	0.838	nr_alias_viridiplantae
AUR62043798-RA	hypothetical protein SOVF_162860, partial	630	20	3.2e-70	0.6791	nr_alias_viridiplantae										IPR004252;noIPR	Probable transposase, Ptta/En/Spm, plant;Probable transposase, Ptta/En/Spm, plant	PF03004 (PFAM);PTHR33144 (PANTHER)	;	;	;
AUR62012366-RA	hypothetical protein	261	1	7.3e-29	0.7558	nr_alias_viridiplantae										noIPR;noIPR	null;null	PTHR33599:SF6 (PANTHER);PTHR33599 (PANTHER)	;	;	;
AUR62012161-RA	NRT1 PTR FAMILY	1578	20	0	0.8091	nr_alias_viridiplantae	GO:0006857-IEA;GO:0016020-IEA;GO:0016021-IEA;GO:0006810-IEA;GO:0005215-IEA	oligopeptide transport-IEA;membrane-IEA;integral component of membrane-IEA;transport-IEA;transporter activity-IEA	Biological Process-IEA;Cellular Component-IEA;Cellular Component-IEA;Biological Process-IEA;Molecular Function-IEA	2	GO:0005215;GO:0016020	transporter activity;membrane	Molecular Function;Cellular Component			IPR000109;noIPR;noIPR;IPR000109;noIPR;IPR020846	Proton-dependent oligopeptide transporter family;Proton-dependent oligopeptide transporter family;Proton-dependent oligopeptide transporter family;Proton-dependent oligopeptide transporter family;Proton-dependent oligopeptide transporter family;Major facilitator superfamily domain	PF00854 (PFAM);G3DSA:1.20.1250.20 (GENE3D);G3DSA:1.20.1250.20 (GENE3D);PTHR11654 (PANTHER);PTHR11654:SF217 (PANTHER);SSF103473 (SUPERFAMILY)	GO:0016020/GO:0005215/GO:0006810;;;GO:0016020/GO:0005215/GO:0006810;;	membrane/transporter activity/transport;;;membrane/transporter activity/transport;;	Cellular Component/Molecular Function/Biological Process;;;Cellular Component/Molecular Function/Biological Process;;
AUR62012128-RA	L-type lectin-domain containing receptor kinase -like	2082	20	0	0.8229	nr_alias_viridiplantae	GO:0000166-IEA;GO:0016020-IEA;GO:0016021-IEA;GO:0016310-IEA;GO:0004672-IEA;GO:0016301-IEA;GO:0030246-IEA;GO:0004674-IEA;GO:0005524-IEA;GO:0006468-IEA;GO:0005886-IEA	nucleotide binding-IEA;membrane-IEA;integral component of membrane-IEA;phosphorylation-IEA;protein kinase activity-IEA;kinase activity-IEA;carbohydrate binding-IEA;protein serine/threonine kinase activity-IEA;ATP binding-IEA;protein phosphorylation-IEA;plasma membrane-IEA	Molecular Function-IEA;Cellular Component-IEA;Cellular Component-IEA;Biological Process-IEA;Molecular Function-IEA;Molecular Function-IEA;Molecular Function-IEA;Molecular Function-IEA;Molecular Function-IEA;Biological Process-IEA;Cellular Component-IEA	5	GO:0000166;GO:0005886;GO:0006464;GO:0016301;GO:0030246	nucleotide binding;plasma membrane;cellular protein modification process;kinase activity;carbohydrate binding	Molecular Function;Cellular Component;Biological Process;Molecular Function;Molecular Function	EC:2.7.11	Transferring phosphorus-containing groups	IPR000719;IPR000719;noIPR;IPR001220;noIPR;noIPR;noIPR;noIPR;IPR000719;IPR013320;IPR011009	Protein kinase domain;Protein kinase domain;Protein kinase domain;Legume lectin domain;Legume lectin domain;Legume lectin domain;Legume lectin domain;Legume lectin domain;Protein kinase domain;Concanavalin A-like lectin/glucanase domain;Protein kinase-like domain	SM00220 (SMART);PF00069 (PFAM);G3DSA:3.30.200.20 (GENE3D);PF00139 (PFAM);G3DSA:2.60.120.200 (GENE3D);G3DSA:1.10.510.10 (GENE3D);PTHR27007:SF77 (PANTHER);PTHR27007 (PANTHER);PS50011 (PROSITE_PROFILES);SSF49899 (SUPERFAMILY);SSF56112 (SUPERFAMILY)	GO:0004672/GO:0006468/GO:0005524;GO:0004672/GO:0006468/GO:0005524;;GO:0030246;;;;;GO:0004672/GO:0006468/GO:0005524;;	protein kinase activity/protein phosphorylation/ATP binding;protein kinase activity/protein phosphorylation/ATP binding;;carbohydrate binding;;;;;protein kinase activity/protein phosphorylation/ATP binding;;	Molecular Function/Biological Process/Molecular Function;Molecular Function/Biological Process/Molecular Function;;Molecular Function;;;;;Molecular Function/Biological Process/Molecular Function;;
AUR62012360-RA	mini-chromosome maintenance complex-binding	1713	20	0	0.7649	nr_alias_viridiplantae	GO:0007062-IEA;GO:0006260-IEA;GO:0009941-IEA;GO:0006301-IEA;GO:0005634-IEA	sister chromatid cohesion-IEA;DNA replication-IEA;chloroplast envelope-IEA;postreplication repair-IEA;nucleus-IEA	Biological Process-IEA;Biological Process-IEA;Cellular Component-IEA;Biological Process-IEA;Cellular Component-IEA	2	GO:0005622;GO:0006259	intracellular;DNA metabolic process	Cellular Component;Biological Process			IPR019140;IPR019140;noIPR	Mini-chromosome maintenance complex-binding protein;Mini-chromosome maintenance complex-binding protein;Mini-chromosome maintenance complex-binding protein	PF09739 (PFAM);PTHR13489 (PANTHER);PTHR13489:SF1 (PANTHER)	;;	;;	;;
AUR62012293-RA	polynucleotide 5 -hydroxyl-kinase NOL9	1047	20	0	0.7315	nr_alias_viridiplantae	GO:0051731-IBA;GO:0000166-IEA;GO:0016310-IEA;GO:0000448-IBA;GO:0005524-IEA;GO:0005634-IBA	polynucleotide 5'-hydroxyl-kinase activity-IBA;nucleotide binding-IEA;phosphorylation-IEA;cleavage in ITS2 between 5.8S rRNA and LSU-rRNA of tricistronic rRNA transcript (SSU-rRNA, 5.8S rRNA, LSU-rRNA)-IBA;ATP binding-IEA;nucleus-IBA	Molecular Function-IBA;Molecular Function-IEA;Biological Process-IEA;Biological Process-IBA;Molecular Function-IEA;Cellular Component-IBA	4	GO:0000166;GO:0005634;GO:0006139;GO:0016301	nucleotide binding;nucleus;nucleobase-containing compound metabolic process;kinase activity	Molecular Function;Cellular Component;Biological Process;Molecular Function			IPR032319;noIPR;noIPR;noIPR;IPR027417	Polyribonucleotide 5'-hydroxyl-kinase Clp1, P-loop domain;Polyribonucleotide 5'-hydroxyl-kinase Clp1, P-loop domain;Polyribonucleotide 5'-hydroxyl-kinase Clp1, P-loop domain;Polyribonucleotide 5'-hydroxyl-kinase Clp1, P-loop domain;P-loop containing nucleoside triphosphate hydrolase	PF16575 (PFAM);G3DSA:3.40.50.300 (GENE3D);PTHR12755 (PANTHER);PTHR12755:SF11 (PANTHER);SSF52540 (SUPERFAMILY)	;;;;	;;;;	;;;;
AUR62012275-RA	LOB domain-containing 21	1191	20	2.2e-104	0.8068	nr_alias_viridiplantae										IPR004883;noIPR;noIPR;noIPR;IPR004883	Lateral organ boundaries, LOB;Lateral organ boundaries, LOB;Lateral organ boundaries, LOB;Lateral organ boundaries, LOB;Lateral organ boundaries, LOB	PF03195 (PFAM);G3DSA:1.20.5.900 (GENE3D);PTHR31301:SF30 (PANTHER);PTHR31301 (PANTHER);PS50891 (PROSITE_PROFILES)	;;;;	;;;;	;;;;
AUR62012318-RA	WD repeat-containing 63	1491	20	0	0.7882	nr_alias_viridiplantae										noIPR;noIPR	null;null	PTHR31439 (PANTHER);PTHR31439:SF6 (PANTHER)	;	;	;
AUR62012305-RA	cytosolic endo-beta-N-acetylglucosaminidase 1	2145	20	0	0.7501	nr_alias_viridiplantae	GO:0033925-IEA;GO:0005737-IEA;GO:0016787-IEA	mannosyl-glycoprotein endo-beta-N-acetylglucosaminidase activity-IEA;cytoplasm-IEA;hydrolase activity-IEA	Molecular Function-IEA;Cellular Component-IEA;Molecular Function-IEA	2	GO:0005737;GO:0016787	cytoplasm;hydrolase activity	Cellular Component;Molecular Function	EC:3.2.1.96	Mannosyl-glycoprotein endo-beta-N-acetylglucosaminidase	noIPR;IPR008979;IPR005201;noIPR;IPR032979	null;Galactose-binding domain-like;Glycoside hydrolase, family 85;Glycoside hydrolase, family 85;Cytosolic endo-beta-N-acetylglucosaminidase	G3DSA:3.20.20.80 (GENE3D);G3DSA:2.60.120.260 (GENE3D);PF03644 (PFAM);PTHR13246:SF3 (PANTHER);PTHR13246 (PANTHER)	;;GO:0033925/GO:0005737;;GO:0033925	;;mannosyl-glycoprotein endo-beta-N-acetylglucosaminidase activity/cytoplasm;;mannosyl-glycoprotein endo-beta-N-acetylglucosaminidase activity	;;Molecular Function/Cellular Component;;Molecular Function
AUR62012215-RA	PHD finger ING1	264	20	6.1e-52	0.9325	nr_alias_viridiplantae	GO:0008270-IEA;GO:0046872-IEA;GO:0035064-IEA;GO:0005634-IEA	zinc ion binding-IEA;metal ion binding-IEA;methylated histone binding-IEA;nucleus-IEA	Molecular Function-IEA;Molecular Function-IEA;Molecular Function-IEA;Cellular Component-IEA	2	GO:0005515;GO:0005634	protein binding;nucleus	Molecular Function;Cellular Component			IPR001965;IPR013083;noIPR;IPR028651;IPR019787;IPR011011	Zinc finger, PHD-type;Zinc finger, RING/FYVE/PHD-type;Zinc finger, RING/FYVE/PHD-type;ING family;Zinc finger, PHD-finger;Zinc finger, FYVE/PHD-type	SM00249 (SMART);G3DSA:3.30.40.10 (GENE3D);PTHR10333:SF76 (PANTHER);PTHR10333 (PANTHER);PS50016 (PROSITE_PROFILES);SSF57903 (SUPERFAMILY)	;;;;;	;;;;;	;;;;;
AUR62012457-RA	DUF868 domain-containing	1155	20	2.8e-126	0.6277	nr_alias_viridiplantae	GO:0005886-IEA	plasma membrane-IEA	Cellular Component-IEA							IPR008586;noIPR;noIPR	Protein of unknown function DUF868, plant;Protein of unknown function DUF868, plant;Protein of unknown function DUF868, plant	PF05910 (PFAM);PTHR31972 (PANTHER);PTHR31972:SF21 (PANTHER)	;;	;;	;;
AUR62012141-RA	ultraviolet-B receptor UVR8 isoform X1	1494	20	0	0.8799	nr_alias_viridiplantae										IPR000408;noIPR;IPR000408;noIPR;noIPR;IPR000408;IPR000408;IPR000408;IPR000408;IPR000408;IPR009091	Regulator of chromosome condensation, RCC1;Regulator of chromosome condensation, RCC1;Regulator of chromosome condensation, RCC1;Regulator of chromosome condensation, RCC1;Regulator of chromosome condensation, RCC1;Regulator of chromosome condensation, RCC1;Regulator of chromosome condensation, RCC1;Regulator of chromosome condensation, RCC1;Regulator of chromosome condensation, RCC1;Regulator of…	PR00633 (PRINTS);G3DSA:2.130.10.30 (GENE3D);PF00415 (PFAM);PTHR22870:SF247 (PANTHER);PTHR22870 (PANTHER);PS50012 (PROSITE_PROFILES);PS50012 (PROSITE_PROFILES);PS50012 (PROSITE_PROFILES);PS50012 (PROSITE_PROFILES);PS50012 (PROSITE_PROFILES);SSF50985 (SUPERFAMILY)	;;;;;;;;;;	;;;;;;;;;;	;;;;;;;;;;
AUR62012424-RA	Armadillo-like helical	1182	20	1.3e-66	0.5769	nr_alias_viridiplantae										IPR011989;noIPR;IPR016024	Armadillo-like helical;Armadillo-like helical;Armadillo-type fold	G3DSA:1.25.10.10 (GENE3D);PTHR35834 (PANTHER);SSF48371 (SUPERFAMILY)	;;GO:0005488	;;binding	;;Molecular Function
AUR62012474-RA	DEAD-box ATP-dependent RNA helicase 21	1983	20	0	0.9606	nr_alias_viridiplantae	GO:0000375-IBA;GO:0000166-IEA;GO:0071013-IBA;GO:0005682-IBA;GO:0010501-IBA;GO:0004386-IEA;GO:0004004-IBA;GO:0005524-IEA;GO:0016787-IEA;GO:0003676-IEA	RNA splicing, via transesterification reactions-IBA;nucleotide binding-IEA;catalytic step 2 spliceosome-IBA;U5 snRNP-IBA;RNA secondary structure unwinding-IBA;helicase activity-IEA;ATP-dependent RNA helicase activity-IBA;ATP binding-IEA;hydrolase activity-IEA;nucleic acid binding-IEA	Biological Process-IBA;Molecular Function-IEA;Cellular Component-IBA;Cellular Component-IBA;Biological Process-IBA;Molecular Function-IEA;Molecular Function-IBA;Molecular Function-IEA;Molecular Function-IEA;Molecular Function-IEA	5	GO:0000166;GO:0003676;GO:0005634;GO:0006139;GO:0016787	nucleotide binding;nucleic acid binding;nucleus;nucleobase-containing compound metabolic process;hydrolase activity	Molecular Function;Molecular Function;Cellular Component;Biological Process;Molecular Function	EC:3.6.1.3;EC:3.6.1.15	Adenosinetriphosphatase;Nucleoside-triphosphate phosphatase	IPR014001;IPR001650;noIPR;noIPR;IPR001650;IPR011545;noIPR;noIPR;IPR014001;IPR014014;IPR001650;IPR027417	Helicase superfamily 1/2, ATP-binding domain;Helicase, C-terminal;Helicase, C-terminal;Helicase, C-terminal;Helicase, C-terminal;DEAD/DEAH box helicase domain;DEAD/DEAH box helicase domain;DEAD/DEAH box helicase domain;Helicase superfamily 1/2, ATP-binding domain;RNA helicase, DEAD-box type, Q motif;Helicase, C-terminal;P-loop containing nucleoside triphosphate hydrolase	SM00487 (SMART);SM00490 (SMART);G3DSA:3.40.50.300 (GENE3D);G3DSA:3.40.50.300 (GENE3D);PF00271 (PFAM);PF00270 (PFAM);PTHR24031:SF522 (PANTHER);PTHR24031 (PANTHER);PS51192 (PROSITE_PROFILES);PS51195 (PROSITE_PROFILES);PS51194 (PROSITE_PROFILES);SSF52540 (SUPERFAMILY)	;;;;;GO:0005524/GO:0003676;;;;;;	;;;;;ATP binding/nucleic acid binding;;;;;;	;;;;;Molecular Function/Molecular Function;;;;;;
AUR62012295-RA	F-box SKIP23-like	1278	20	1.6e-123	0.554	nr_alias_viridiplantae	GO:0016020-IEA;GO:0016021-IEA	membrane-IEA;integral component of membrane-IEA	Cellular Component-IEA;Cellular Component-IEA							IPR001810;noIPR;IPR005174;noIPR;noIPR;IPR001810	F-box domain;F-box domain;Domain unknown function DUF295;Domain unknown function DUF295;Domain unknown function DUF295;F-box domain	PF00646 (PFAM);G3DSA:1.20.1280.50 (GENE3D);PF03478 (PFAM);PTHR11102:SF139 (PANTHER);PTHR11102 (PANTHER);SSF81383 (SUPERFAMILY)	GO:0005515;;;;;GO:0005515	protein binding;;;;;protein binding	Molecular Function;;;;;Molecular Function
AUR62012254-RA	CTD nuclear envelope phosphatase 1 homolog	876	20	1.2e-170	0.7811	nr_alias_viridiplantae	GO:0006470-IEA;GO:0016020-IEA;GO:0016791-IEA;GO:0016021-IEA;GO:0016311-IEA;GO:0004721-IBA;GO:0016787-IEA	protein dephosphorylation-IEA;membrane-IEA;phosphatase activity-IEA;integral component of membrane-IEA;dephosphorylation-IEA;phosphoprotein phosphatase activity-IBA;hydrolase activity-IEA	Biological Process-IEA;Cellular Component-IEA;Molecular Function-IEA;Cellular Component-IEA;Biological Process-IEA;Molecular Function-IBA;Molecular Function-IEA	3	GO:0006464;GO:0016020;GO:0016787	cellular protein modification process;membrane;hydrolase activity	Biological Process;Cellular Component;Molecular Function	EC:3.1.3.16;EC:3.1.3.41	Protein-serine/threonine phosphatase;4-nitrophenylphosphatase	IPR004274;IPR004274;IPR023214;IPR011948;noIPR;noIPR;IPR004274;IPR023214	FCP1 homology domain;FCP1 homology domain;HAD-like domain;Dullard phosphatase domain, eukaryotic;Dullard phosphatase domain, eukaryotic;Dullard phosphatase domain, eukaryotic;FCP1 homology domain;HAD-like domain	SM00577 (SMART);PF03031 (PFAM);G3DSA:3.40.50.1000 (GENE3D);TIGR02251 (TIGRFAM);PTHR12210:SF100 (PANTHER);PTHR12210 (PANTHER);PS50969 (PROSITE_PROFILES);SSF56784 (SUPERFAMILY)	;;;GO:0016791;;;;	;;;phosphatase activity;;;;	;;;Molecular Function;;;;
AUR62012435-RA	Phox Bem1p	2235	20	0	0.7546	nr_alias_viridiplantae										IPR019734;IPR000270;IPR000270;IPR011990;noIPR;noIPR;IPR011990;noIPR;noIPR;IPR019734;IPR013026;IPR019734;IPR000270;IPR019734;IPR011990;noIPR	Tetratricopeptide repeat;PB1 domain;PB1 domain;Tetratricopeptide-like helical domain;Tetratricopeptide-like helical domain;Tetratricopeptide-like helical domain;Tetratricopeptide-like helical domain;Tetratricopeptide-like helical domain;Tetratricopeptide-like helical domain;Tetratricopeptide repeat;Tetratricopeptide repeat-containing domain;Tetratricopeptide repeat;PB1 domain;Tetratricopeptide re…	SM00028 (SMART);SM00666 (SMART);PF00564 (PFAM);G3DSA:1.25.40.10 (GENE3D);G3DSA:3.10.20.90 (GENE3D);G3DSA:1.10.150.160 (GENE3D);G3DSA:1.25.40.10 (GENE3D);PTHR22904 (PANTHER);PTHR22904:SF461 (PANTHER);PS50005 (PROSITE_PROFILES);PS50293 (PROSITE_PROFILES);PS50005 (PROSITE_PROFILES);PS51745 (PROSITE_PROFILES);PS50005 (PROSITE_PROFILES);SSF48452 (SUPERFAMILY);SSF54277 (SUPERFAMILY)	GO:0005515;GO:0005515;GO:0005515;GO:0005515;;;GO:0005515;;;GO:0005515;GO:0005515;GO:0005515;GO:0005515;GO:0005515;GO:0005515;	protein binding;protein binding;protein binding;protein binding;;;protein binding;;;protein binding;protein binding;protein binding;protein binding;protein binding;protein binding;	Molecular Function;Molecular Function;Molecular Function;Molecular Function;;;Molecular Function;;;Molecular Function;Molecular Function;Molecular Function;Molecular Function;Molecular Function;Molecular Function;
AUR62012099-RA	INVOLVED IN DE NOVO 2	1911	20	0	0.8202	nr_alias_viridiplantae	GO:0090502-IBA;GO:0004526-IBA;GO:0031047-IEA;GO:0005655-IBA	RNA phosphodiester bond hydrolysis, endonucleolytic-IBA;ribonuclease P activity-IBA;gene silencing by RNA-IEA;nucleolar ribonuclease P complex-IBA	Biological Process-IBA;Molecular Function-IBA;Biological Process-IEA;Cellular Component-IBA	2	GO:0004518;GO:0005730	nuclease activity;nucleolus	Molecular Function;Cellular Component	EC:3.1.30;EC:3.1.26;EC:3.1.26.5	Acting on ester bonds;Acting on ester bonds;Ribonuclease P	IPR005379;IPR005381;noIPR;IPR005380;noIPR;noIPR	Uncharacterised domain XH;Zinc finger-XS domain;Zinc finger-XS domain;XS domain;XS domain;XS domain	PF03469 (PFAM);PF03470 (PFAM);G3DSA:1.20.1170.10 (GENE3D);PF03468 (PFAM);PTHR21596 (PANTHER);PTHR21596:SF37 (PANTHER)	;GO:0031047;;GO:0031047;;	;gene silencing by RNA;;gene silencing by RNA;;	;Biological Process;;Biological Process;;
AUR62012176-RA	hypothetical protein SOVF_002250	1293	20	0	0.8288	nr_alias_viridiplantae										IPR006873;noIPR;noIPR	Protein of unknown function DUF620;Protein of unknown function DUF620;Protein of unknown function DUF620	PF04788 (PFAM);PTHR31300 (PANTHER);PTHR31300:SF13 (PANTHER)	;;	;;	;;
AUR62012103-RA	factor of DNA methylation 1-like isoform X1	1245	20	2.2e-178	0.6204	nr_alias_viridiplantae	GO:0031047-IEA	gene silencing by RNA-IEA	Biological Process-IEA							IPR005379;noIPR;noIPR;noIPR	Uncharacterised domain XH;Uncharacterised domain XH;Uncharacterised domain XH;Uncharacterised domain XH	PF03469 (PFAM);G3DSA:1.20.1170.10 (GENE3D);PTHR21596 (PANTHER);PTHR21596:SF38 (PANTHER)	;;;	;;;	;;;
AUR62012395-RA	hypothetical protein BVRB_5g119850	1275	20	1.7e-57	0.5181	nr_alias_viridiplantae										noIPR;noIPR	null;null	PTHR12606 (PANTHER);PTHR12606:SF50 (PANTHER)	;	;	;
AUR62012229-RA	auxin transporter 2	1194	20	0	0.9332	nr_alias_viridiplantae	GO:0016020-IEA;GO:0016021-IEA	membrane-IEA;integral component of membrane-IEA	Cellular Component-IEA;Cellular Component-IEA	1	GO:0016020	membrane	Cellular Component			IPR013057;noIPR;noIPR	Amino acid transporter, transmembrane domain;Amino acid transporter, transmembrane domain;Amino acid transporter, transmembrane domain	PF01490 (PFAM);PTHR22950:SF380 (PANTHER);PTHR22950 (PANTHER)	;;	;;	;;
AUR62012260-RA	N-(5 -phosphoribosyl)anthranilate isomerase chloroplastic-like isoform X2	804	20	2.1e-149	0.8721	nr_alias_viridiplantae	GO:0008152-IEA;GO:0003824-IEA;GO:0000162-IBA;GO:0004640-IBA;GO:0004640-IEA;GO:0006568-IEA	metabolic process-IEA;catalytic activity-IEA;tryptophan biosynthetic process-IBA;phosphoribosylanthranilate isomerase activity-IBA;phosphoribosylanthranilate isomerase activity-IEA;tryptophan metabolic process-IEA	Biological Process-IEA;Molecular Function-IEA;Biological Process-IBA;Molecular Function-IBA;Molecular Function-IEA;Biological Process-IEA	4	GO:0003824;GO:0009058;GO:0009987;GO:0044763	catalytic activity;biosynthetic process;cellular process;cellular process	Molecular Function;Biological Process;Biological Process;Biological Process	EC:5.3.1.24	Phosphoribosylanthranilate isomerase	IPR001240;IPR013785;IPR013785;noIPR;noIPR;IPR011060	N-(5'phosphoribosyl) anthranilate isomerase (PRAI);Aldolase-type TIM barrel;Aldolase-type TIM barrel;Aldolase-type TIM barrel;Aldolase-type TIM barrel;Ribulose-phosphate binding barrel	PF00697 (PFAM);G3DSA:3.20.20.70 (GENE3D);G3DSA:3.20.20.70 (GENE3D);PTHR42894 (PANTHER);PTHR42894:SF2 (PANTHER);SSF51366 (SUPERFAMILY)	GO:0006568/GO:0004640;GO:0003824;GO:0003824;;;GO:0008152/GO:0003824	tryptophan metabolic process/phosphoribosylanthranilate isomerase activity;catalytic activity;catalytic activity;;;metabolic process/catalytic activity	Biological Process/Molecular Function;Molecular Function;Molecular Function;;;Biological Process/Molecular Function
AUR62012382-RA	jasmonate-induced homolog	615	14	3.8e-41	0.5379	nr_alias_viridiplantae
AUR62012367-RA	PLATZ transcription factor family	1254	20	0	0.7357	nr_alias_viridiplantae	GO:0008270-IEA;GO:0005622-IEA	zinc ion binding-IEA;intracellular-IEA	Molecular Function-IEA;Cellular Component-IEA	2	GO:0005488;GO:0005622	binding;intracellular	Molecular Function;Cellular Component			IPR006734;IPR000315;noIPR;noIPR;IPR000315;noIPR	Protein of unknown function DUF597;B-box-type zinc finger;B-box-type zinc finger;B-box-type zinc finger;B-box-type zinc finger;B-box-type zinc finger	PF04640 (PFAM);PF00643 (PFAM);PTHR31065 (PANTHER);PTHR31065:SF18 (PANTHER);PS50119 (PROSITE_PROFILES);SSF57845 (SUPERFAMILY)	;GO:0005622/GO:0008270;;;GO:0005622/GO:0008270;	;intracellular/zinc ion binding;;;intracellular/zinc ion binding;	;Cellular Component/Molecular Function;;;Cellular Component/Molecular Function;
AUR62012107-RA	ATP synthase CF1 alpha subunit (chloroplast)	1029	20	0	0.9847	nr_alias_viridiplantae	GO:0000166-IEA;GO:0045261-IEA;GO:0009507-IEA;GO:0046961-IEA;GO:0016020-IEA;GO:0046034-IEA;GO:0016820-IEA;GO:0016787-IEA;GO:0015986-IEA;GO:0015992-IEA;GO:0033178-IEA;GO:0015991-IEA;GO:0009535-IEA;GO:0009579-IEA;GO:0006810-IEA;GO:0006811-IEA;GO:0005524-IEA;GO:0046933-IEA;GO:0006754-IEA;GO:0009536-IEA;GO:0005886-IEA	nucleotide binding-IEA;proton-transporting ATP synthase complex, catalytic core F(1)-IEA;chloroplast-IEA;proton-transporting ATPase activity, rotational mechanism-IEA;membrane-IEA;ATP metabolic process-IEA;ATPase-coupled transmembrane transporter activity-IEA;hydrolase activity-IEA;ATP synthesis coupled proton transport-IEA;proton transmembrane transport-IEA;proton-transporting two-sector ATPase …	Molecular Function-IEA;Cellular Component-IEA;Cellular Component-IEA;Molecular Function-IEA;Cellular Component-IEA;Biological Process-IEA;Molecular Function-IEA;Molecular Function-IEA;Biological Process-IEA;Biological Process-IEA;Cellular Component-IEA;Biological Process-IEA;Cellular Component-IEA;Cellular Component-IEA;Biological Process-IEA;Biological Process-IEA;Molecular Function-IEA;Molecula…	8	GO:0000166;GO:0005215;GO:0005886;GO:0006139;GO:0009058;GO:0009536;GO:0009579;GO:0016787	nucleotide binding;transporter activity;plasma membrane;nucleobase-containing compound metabolic process;biosynthetic process;plastid;thylakoid;hydrolase activity	Molecular Function;Molecular Function;Cellular Component;Biological Process;Biological Process;Cellular Component;Cellular Component;Molecular Function	EC:3.6.1.3;EC:3.6.1.15	Adenosinetriphosphatase;Nucleoside-triphosphate phosphatase	IPR004100;noIPR;IPR000194;IPR023366;IPR005294;IPR005294;noIPR;IPR027417;IPR004100	ATPase, F1/V1/A1 complex, alpha/beta subunit, N-terminal domain;ATPase, F1/V1/A1 complex, alpha/beta subunit, N-terminal domain;ATPase, F1/V1/A1 complex, alpha/beta subunit, nucleotide-binding domain;ATP synthase subunit alpha-like domain;ATP synthase, F1 complex, alpha subunit;ATP synthase, F1 complex, alpha subunit;ATP synthase, F1 complex, alpha subunit;P-loop containing nucleoside triphosphat…	PF02874 (PFAM);G3DSA:3.40.50.300 (GENE3D);PF00006 (PFAM);G3DSA:2.40.30.20 (GENE3D);TIGR00962 (TIGRFAM);PTHR42875 (PANTHER);PTHR42875:SF2 (PANTHER);SSF52540 (SUPERFAMILY);SSF50615 (SUPERFAMILY)	GO:0046034/GO:0015992;;GO:0005524;;GO:0015986/GO:0045261/GO:0046933;GO:0015986/GO:0045261/GO:0046933;;;GO:0046034/GO:0015992	ATP metabolic process/proton transmembrane transport;;ATP binding;;ATP synthesis coupled proton transport/proton-transporting ATP synthase complex, catalytic core F(1)/proton-transporting ATP synthase activity, rotational mechanism;ATP synthesis coupled proton transport/proton-transporting ATP synthase complex, catalytic core F(1)/proton-transporting ATP synthase activity, rotational mechanism;;;…	Biological Process/Biological Process;;Molecular Function;;Biological Process/Cellular Component/Molecular Function;Biological Process/Cellular Component/Molecular Function;;;Biological Process/Biological Process
AUR62012453-RA	ankyrin repeat-containing At5g02620	1836	20	0	0.5915	nr_alias_viridiplantae	GO:0016020-IEA;GO:0016021-IEA	membrane-IEA;integral component of membrane-IEA	Cellular Component-IEA;Cellular Component-IEA	1	GO:0016020	membrane	Cellular Component			IPR002110;IPR026961;IPR020683;IPR002110;IPR020683;IPR020683;IPR020683;noIPR;IPR032846;IPR002110;IPR020683;IPR002110;IPR002110;IPR020683	Ankyrin repeat;PGG domain;Ankyrin repeat-containing domain;Ankyrin repeat;Ankyrin repeat-containing domain;Ankyrin repeat-containing domain;Ankyrin repeat-containing domain;Ankyrin repeat-containing domain;Protein accelerated cell death 6;Ankyrin repeat;Ankyrin repeat-containing domain;Ankyrin repeat;Ankyrin repeat;Ankyrin repeat-containing domain	SM00248 (SMART);PF13962 (PFAM);PF12796 (PFAM);PF00023 (PFAM);G3DSA:1.25.40.20 (GENE3D);G3DSA:1.25.40.20 (GENE3D);G3DSA:1.25.40.20 (GENE3D);PTHR24177 (PANTHER);PTHR24177:SF73 (PANTHER);PS50088 (PROSITE_PROFILES);PS50297 (PROSITE_PROFILES);PS50088 (PROSITE_PROFILES);PS50088 (PROSITE_PROFILES);SSF48403 (SUPERFAMILY)	GO:0005515;;;GO:0005515;;;;;GO:2000031/GO:0071446/GO:0031347/GO:0016021;GO:0005515;;GO:0005515;GO:0005515;	protein binding;;;protein binding;;;;;regulation of salicylic acid mediated signaling pathway/cellular response to salicylic acid stimulus/regulation of defense response/integral component of membrane;protein binding;;protein binding;protein binding;	Molecular Function;;;Molecular Function;;;;;Biological Process/Biological Process/Biological Process/Cellular Component;Molecular Function;;Molecular Function;Molecular Function;
AUR62012094-RA	probable dual-specificity RNA methyltransferase	1440	20	0	0.767	nr_alias_viridiplantae	GO:0008173-IEA;GO:0005737-IEA;GO:0008649-IBA;GO:0003824-IEA;GO:0070475-IBA;GO:0070475-IEA;GO:0008175-IBA;GO:0006364-IEA;GO:0016740-IEA;GO:0008168-IEA;GO:0030488-IEA;GO:0032259-IEA;GO:0051536-IEA	RNA methyltransferase activity-IEA;cytoplasm-IEA;rRNA methyltransferase activity-IBA;catalytic activity-IEA;rRNA base methylation-IBA;rRNA base methylation-IEA;tRNA methyltransferase activity-IBA;rRNA processing-IEA;transferase activity-IEA;methyltransferase activity-IEA;tRNA methylation-IEA;methylation-IEA;iron-sulfur cluster binding-IEA	Molecular Function-IEA;Cellular Component-IEA;Molecular Function-IBA;Molecular Function-IEA;Biological Process-IBA;Biological Process-IEA;Molecular Function-IBA;Biological Process-IEA;Molecular Function-IEA;Molecular Function-IEA;Biological Process-IEA;Biological Process-IEA;Molecular Function-IEA	4	GO:0005488;GO:0005737;GO:0006139;GO:0016740	binding;cytoplasm;nucleobase-containing compound metabolic process;transferase activity	Molecular Function;Cellular Component;Biological Process;Molecular Function			IPR006638;IPR007197;IPR027492;IPR013785;IPR004383;noIPR;IPR027492;noIPR	Elongator protein 3/MiaB/NifB;Radical SAM;Dual-specificity RNA methyltransferase RlmN;Aldolase-type TIM barrel;Ribosomal RNA large subunit methyltransferase RlmN/Cfr;Ribosomal RNA large subunit methyltransferase RlmN/Cfr;Dual-specificity RNA methyltransferase RlmN;Dual-specificity RNA methyltransferase RlmN	SM00729 (SMART);PF04055 (PFAM);TIGR00048 (TIGRFAM);G3DSA:3.20.20.70 (GENE3D);PTHR30544 (PANTHER);PTHR30544:SF9 (PANTHER);MF_01849 (HAMAP);SSF102114 (SUPERFAMILY)	GO:0051536/GO:0003824;GO:0003824/GO:0051536;GO:0030488/GO:0070475;GO:0003824;GO:0005737/GO:0006364/GO:0008173;;GO:0030488/GO:0070475;	iron-sulfur cluster binding/catalytic activity;catalytic activity/iron-sulfur cluster binding;tRNA methylation/rRNA base methylation;catalytic activity;cytoplasm/rRNA processing/RNA methyltransferase activity;;tRNA methylation/rRNA base methylation;	Molecular Function/Molecular Function;Molecular Function/Molecular Function;Biological Process/Biological Process;Molecular Function;Cellular Component/Biological Process/Molecular Function;;Biological Process/Biological Process;
AUR62012342-RA	peroxidase P7-like	864	20	1.8e-151	0.7346	nr_alias_viridiplantae	GO:0006979-IEA;GO:0004601-IEA;GO:0046872-IEA;GO:0016491-IEA;GO:0020037-IEA;GO:0055114-IEA;GO:0098869-IEA;GO:0005576-IEA;GO:0042744-IEA	response to oxidative stress-IEA;peroxidase activity-IEA;metal ion binding-IEA;oxidoreductase activity-IEA;heme binding-IEA;oxidation-reduction process-IEA;cellular oxidant detoxification-IEA;extracellular region-IEA;hydrogen peroxide catabolic process-IEA	Biological Process-IEA;Molecular Function-IEA;Molecular Function-IEA;Molecular Function-IEA;Molecular Function-IEA;Biological Process-IEA;Biological Process-IEA;Cellular Component-IEA;Biological Process-IEA	6	GO:0003824;GO:0005488;GO:0005576;GO:0006950;GO:0009056;GO:0009987	catalytic activity;binding;extracellular region;response to stress;catabolic process;cellular process	Molecular Function;Molecular Function;Cellular Component;Biological Process;Biological Process;Biological Process	EC:1.11.1.7	Peroxidase	IPR002016;IPR000823;noIPR;noIPR;IPR002016;noIPR;noIPR;noIPR;IPR002016;IPR010255	Haem peroxidase, plant/fungal/bacterial;Plant peroxidase;Plant peroxidase;Plant peroxidase;Haem peroxidase, plant/fungal/bacterial;Haem peroxidase, plant/fungal/bacterial;Haem peroxidase, plant/fungal/bacterial;Haem peroxidase, plant/fungal/bacterial;Haem peroxidase, plant/fungal/bacterial;Haem peroxidase	PR00458 (PRINTS);PR00461 (PRINTS);G3DSA:1.10.420.10 (GENE3D);G3DSA:1.10.520.10 (GENE3D);PF00141 (PFAM);G3DSA:1.10.420.10 (GENE3D);PTHR31388:SF80 (PANTHER);PTHR31388 (PANTHER);PS50873 (PROSITE_PROFILES);SSF48113 (SUPERFAMILY)	GO:0055114/GO:0020037/GO:0004601/GO:0006979;GO:0020037/GO:0006979/GO:0055114/GO:0004601;;;GO:0055114/GO:0020037/GO:0004601/GO:0006979;;;;GO:0055114/GO:0020037/GO:0004601/GO:0006979;GO:0006979/GO:0020037/GO:0055114/GO:0004601	oxidation-reduction process/heme binding/peroxidase activity/response to oxidative stress;heme binding/response to oxidative stress/oxidation-reduction process/peroxidase activity;;;oxidation-reduction process/heme binding/peroxidase activity/response to oxidative stress;;;;oxidation-reduction process/heme binding/peroxidase activity/response to oxidative stress;response to oxidative stress/heme …	Biological Process/Molecular Function/Molecular Function/Biological Process;Molecular Function/Biological Process/Biological Process/Molecular Function;;;Biological Process/Molecular Function/Molecular Function/Biological Process;;;;Biological Process/Molecular Function/Molecular Function/Biological Process;Biological Process/Molecular Function/Biological Process/Molecular Function
AUR62012454-RA	ankyrin repeat-containing At5g02620	1890	20	0	0.6007	nr_alias_viridiplantae	GO:0016020-IEA;GO:0016021-IEA	membrane-IEA;integral component of membrane-IEA	Cellular Component-IEA;Cellular Component-IEA	1	GO:0016020	membrane	Cellular Component			IPR002110;IPR020683;IPR020683;IPR020683;noIPR;IPR026961;IPR020683;noIPR;IPR032846;IPR002110;IPR020683;IPR002110;IPR020683	Ankyrin repeat;Ankyrin repeat-containing domain;Ankyrin repeat-containing domain;Ankyrin repeat-containing domain;Ankyrin repeat-containing domain;PGG domain;Ankyrin repeat-containing domain;Ankyrin repeat-containing domain;Protein accelerated cell death 6;Ankyrin repeat;Ankyrin repeat-containing domain;Ankyrin repeat;Ankyrin repeat-containing domain	SM00248 (SMART);G3DSA:1.25.40.20 (GENE3D);G3DSA:1.25.40.20 (GENE3D);G3DSA:1.25.40.20 (GENE3D);PF13637 (PFAM);PF13962 (PFAM);PF12796 (PFAM);PTHR24177 (PANTHER);PTHR24177:SF73 (PANTHER);PS50088 (PROSITE_PROFILES);PS50297 (PROSITE_PROFILES);PS50088 (PROSITE_PROFILES);SSF48403 (SUPERFAMILY)	GO:0005515;;;;;;;;GO:0071446/GO:2000031/GO:0031347/GO:0016021;GO:0005515;;GO:0005515;	protein binding;;;;;;;;cellular response to salicylic acid stimulus/regulation of salicylic acid mediated signaling pathway/regulation of defense response/integral component of membrane;protein binding;;protein binding;	Molecular Function;;;;;;;;Biological Process/Biological Process/Biological Process/Cellular Component;Molecular Function;;Molecular Function;
AUR62012220-RA	kDa class I heat shock	453	20	8.6e-67	0.8771	nr_alias_viridiplantae										IPR002068;IPR008978;IPR031107;noIPR;IPR002068;IPR008978	Alpha crystallin/Hsp20 domain;HSP20-like chaperone;Small heat shock protein HSP20;Small heat shock protein HSP20;Alpha crystallin/Hsp20 domain;HSP20-like chaperone	PF00011 (PFAM);G3DSA:2.60.40.790 (GENE3D);PTHR11527 (PANTHER);PTHR11527:SF191 (PANTHER);PS01031 (PROSITE_PROFILES);SSF49764 (SUPERFAMILY)	;;;;;	;;;;;	;;;;;
AUR62012379-RA	F-box At4g19940-like	1338	20	0	0.4886	nr_alias_viridiplantae										IPR001810;noIPR;noIPR;IPR001810;IPR017451;noIPR;IPR001810;IPR001810;noIPR	F-box domain;F-box domain;F-box domain;F-box domain;F-box associated interaction domain;F-box associated interaction domain;F-box domain;F-box domain;F-box domain	SM00256 (SMART);G3DSA:1.20.1280.50 (GENE3D);G3DSA:2.120.10.60 (GENE3D);PF12937 (PFAM);TIGR01640 (TIGRFAM);PTHR31790 (PANTHER);PS50181 (PROSITE_PROFILES);SSF81383 (SUPERFAMILY);SSF82171 (SUPERFAMILY)	GO:0005515;;;GO:0005515;;;GO:0005515;GO:0005515;	protein binding;;;protein binding;;;protein binding;protein binding;	Molecular Function;;;Molecular Function;;;Molecular Function;Molecular Function;
AUR62012237-RA	yippee-like	387	20	6e-52	0.8978	nr_alias_viridiplantae										IPR004910;noIPR;noIPR;IPR034751	Yippee/Mis18/Cereblon;Yippee/Mis18/Cereblon;Yippee/Mis18/Cereblon;Yippee domain	PF03226 (PFAM);PTHR13848:SF22 (PANTHER);PTHR13848 (PANTHER);PS51792 (PROSITE_PROFILES)	;;;	;;;	;;;
AUR62012181-RA	PREDICTED: uncharacterized protein LOC109134464	1374	20	4.9e-179	0.7218	nr_alias_viridiplantae	GO:0016020-IEA;GO:0016021-IEA	membrane-IEA;integral component of membrane-IEA	Cellular Component-IEA;Cellular Component-IEA	1	GO:0016020	membrane	Cellular Component			noIPR	null	PTHR37254 (PANTHER)
AUR62012134-RA	hypothetical protein SOVF_133700	1761	20	0	0.7673	nr_alias_viridiplantae	GO:0016020-IEA;GO:0016021-IEA	membrane-IEA;integral component of membrane-IEA	Cellular Component-IEA;Cellular Component-IEA	1	GO:0016020	membrane	Cellular Component			IPR006740;noIPR;noIPR	Protein of unknown function DUF604;Protein of unknown function DUF604;Protein of unknown function DUF604	PF04646 (PFAM);PTHR10811 (PANTHER);PTHR10811:SF37 (PANTHER)	;;	;;	;;
AUR62012406-RA	U11 U12 small nuclear ribonucleo 25 kDa isoform X2	843	20	1.4e-124	0.6409	nr_alias_viridiplantae										noIPR;noIPR;noIPR;IPR029071	null;null;null;Ubiquitin-related domain	G3DSA:3.10.20.90 (GENE3D);PTHR14942 (PANTHER);PTHR14942:SF4 (PANTHER);SSF54236 (SUPERFAMILY)	;;;	;;;	;;;
AUR62012242-RA	probable indole-3-pyruvate monooxygenase YUCCA10	990	20	8.6e-167	0.6611	nr_alias_viridiplantae	GO:0103075-IEA;GO:0050660-IEA;GO:0016491-IEA;GO:0050661-IEA;GO:0055114-IBA;GO:0055114-IEA;GO:0004497-IBA;GO:0004497-ISS;GO:0004497-IEA;GO:0022603-IGI;GO:0005575-ND;GO:0009851-IEA;GO:0004499-IEA	indole-3-pyruvate monooxygenase activity-IEA;flavin adenine dinucleotide binding-IEA;oxidoreductase activity-IEA;NADP binding-IEA;oxidation-reduction process-IBA;oxidation-reduction process-IEA;monooxygenase activity-IBA;monooxygenase activity-ISS;monooxygenase activity-IEA;regulation of anatomical structure morphogenesis-IGI;cellular_component-ND;auxin biosynthetic process-IEA;N,N-dimethylanilin…	Molecular Function-IEA;Molecular Function-IEA;Molecular Function-IEA;Molecular Function-IEA;Biological Process-IBA;Biological Process-IEA;Molecular Function-IBA;Molecular Function-ISS;Molecular Function-IEA;Biological Process-IGI;Cellular Component-ND;Biological Process-IEA;Molecular Function-IEA	4	GO:0000166;GO:0003824;GO:0008152;GO:0009653	nucleotide binding;catalytic activity;metabolic process;anatomical structure morphogenesis	Molecular Function;Molecular Function;Biological Process;Biological Process	EC:1.14.13	Acting on paired donors, with incorporation or reduction of molecular oxygen. The oxygen incorporated need not be derived from O(2)	IPR000103;IPR023753;noIPR;IPR023753;noIPR;noIPR;IPR023753	Pyridine nucleotide-disulphide oxidoreductase, class-II;FAD/NAD(P)-binding domain;FAD/NAD(P)-binding domain;FAD/NAD(P)-binding domain;FAD/NAD(P)-binding domain;FAD/NAD(P)-binding domain;FAD/NAD(P)-binding domain	PR00469 (PRINTS);G3DSA:3.50.50.60 (GENE3D);PF13738 (PFAM);G3DSA:3.50.50.60 (GENE3D);PTHR43539 (PANTHER);PTHR43539:SF11 (PANTHER);SSF51905 (SUPERFAMILY)	GO:0055114/GO:0016491;GO:0055114/GO:0016491;;GO:0055114/GO:0016491;;;GO:0055114/GO:0016491	oxidation-reduction process/oxidoreductase activity;oxidation-reduction process/oxidoreductase activity;;oxidation-reduction process/oxidoreductase activity;;;oxidation-reduction process/oxidoreductase activity	Biological Process/Molecular Function;Biological Process/Molecular Function;;Biological Process/Molecular Function;;;Biological Process/Molecular Function
AUR62012244-RA	GDSL esterase lipase CPRD49	696	20	2.8e-151	0.795	nr_alias_viridiplantae	GO:0048046-IEA;GO:0016787-IEA	apoplast-IEA;hydrolase activity-IEA	Cellular Component-IEA;Molecular Function-IEA	2	GO:0005576;GO:0016787	extracellular region;hydrolase activity	Cellular Component;Molecular Function			IPR013830;noIPR;noIPR;noIPR;IPR013830	SGNH hydrolase-type esterase domain;SGNH hydrolase-type esterase domain;SGNH hydrolase-type esterase domain;SGNH hydrolase-type esterase domain;SGNH hydrolase-type esterase domain	PF13472 (PFAM);G3DSA:3.40.50.1110 (GENE3D);PTHR14209:SF16 (PANTHER);PTHR14209 (PANTHER);SSF52266 (SUPERFAMILY)	;;;;	;;;;	;;;;
AUR62012447-RA	PREDICTED: uncharacterized protein LOC105952541	444	20	7.7e-45	0.8347	nr_alias_viridiplantae	GO:0016987-IEA;GO:0003677-IEA;GO:0003700-IEA;GO:0006352-IEA;GO:0006355-IEA;GO:0003676-IEA	sigma factor activity-IEA;DNA binding-IEA;DNA-binding transcription factor activity-IEA;DNA-templated transcription, initiation-IEA;regulation of transcription, DNA-templated-IEA;nucleic acid binding-IEA	Molecular Function-IEA;Molecular Function-IEA;Molecular Function-IEA;Biological Process-IEA;Biological Process-IEA;Molecular Function-IEA	4	GO:0003677;GO:0003700;GO:0006139;GO:0009058	DNA binding;DNA-binding transcription factor activity;nucleobase-containing compound metabolic process;biosynthetic process	Molecular Function;Molecular Function;Biological Process;Biological Process			IPR007021;noIPR;noIPR;IPR012337	Domain of unknown function DUF659;Domain of unknown function DUF659;Domain of unknown function DUF659;Ribonuclease H-like domain	PF04937 (PFAM);PTHR32166:SF36 (PANTHER);PTHR32166 (PANTHER);SSF53098 (SUPERFAMILY)	;;;GO:0003676	;;;nucleic acid binding	;;;Molecular Function
AUR62012301-RA	structural maintenance of chromosomes 2-1	3546	20	0	0.8912	nr_alias_viridiplantae	GO:0051276-IEA;GO:0007076-IEA;GO:0005694-IEA;GO:0005524-IEA;GO:0000796-IEA;GO:0005634-IEA	chromosome organization-IEA;mitotic chromosome condensation-IEA;chromosome-IEA;ATP binding-IEA;condensin complex-IEA;nucleus-IEA	Biological Process-IEA;Biological Process-IEA;Cellular Component-IEA;Molecular Function-IEA;Cellular Component-IEA;Cellular Component-IEA	4	GO:0000166;GO:0005634;GO:0007049;GO:0016043	nucleotide binding;nucleus;cell cycle;cellular component organization	Molecular Function;Cellular Component;Biological Process;Biological Process			IPR010935;IPR010935;IPR024704;noIPR;noIPR;noIPR;noIPR;noIPR;IPR003395;noIPR;noIPR;IPR010935;IPR027417;IPR027417	SMCs flexible hinge;SMCs flexible hinge;Structural maintenance of chromosomes protein;Structural maintenance of chromosomes protein;Structural maintenance of chromosomes protein;Structural maintenance of chromosomes protein;Structural maintenance of chromosomes protein;Structural maintenance of chromosomes protein;RecF/RecN/SMC, N-terminal;RecF/RecN/SMC, N-terminal;RecF/RecN/SMC, N-terminal;SMCs …	SM00968 (SMART);PF06470 (PFAM);PIRSF005719 (PIRSF);G3DSA:3.40.50.300 (GENE3D);G3DSA:1.20.5.1000 (GENE3D);G3DSA:1.10.287.620 (GENE3D);G3DSA:3.40.50.300 (GENE3D);G3DSA:1.20.5.340 (GENE3D);PF02463 (PFAM);PTHR18937:SF315 (PANTHER);PTHR18937 (PANTHER);SSF75553 (SUPERFAMILY);SSF52540 (SUPERFAMILY);SSF52540 (SUPERFAMILY)	GO:0051276/GO:0005694/GO:0005515/GO:0005524;GO:0051276/GO:0005694/GO:0005515/GO:0005524;;;;;;;;;;GO:0051276/GO:0005694/GO:0005515/GO:0005524;;	chromosome organization/chromosome/protein binding/ATP binding;chromosome organization/chromosome/protein binding/ATP binding;;;;;;;;;;chromosome organization/chromosome/protein binding/ATP binding;;	Biological Process/Cellular Component/Molecular Function/Molecular Function;Biological Process/Cellular Component/Molecular Function/Molecular Function;;;;;;;;;;Biological Process/Cellular Component/Molecular Function/Molecular Function;;
AUR62012375-RA	2-hydroxyisoflavanone dehydratase-like	930	20	8.8e-127	0.5727	nr_alias_viridiplantae	GO:0008152-IEA;GO:0016787-IEA	metabolic process-IEA;hydrolase activity-IEA	Biological Process-IEA;Molecular Function-IEA	2	GO:0008152;GO:0016787	metabolic process;hydrolase activity	Biological Process;Molecular Function			IPR029058;IPR013094;noIPR;noIPR;IPR029058	Alpha/Beta hydrolase fold;Alpha/beta hydrolase fold-3;Alpha/beta hydrolase fold-3;Alpha/beta hydrolase fold-3;Alpha/Beta hydrolase fold	G3DSA:3.40.50.1820 (GENE3D);PF07859 (PFAM);PTHR23024 (PANTHER);PTHR23024:SF244 (PANTHER);SSF53474 (SUPERFAMILY)	;GO:0008152/GO:0016787;;;	;metabolic process/hydrolase activity;;;	;Biological Process/Molecular Function;;;
AUR62012314-RA	laccase-12-like	1734	20	0	0.8805	nr_alias_viridiplantae	GO:0046274-IEA;GO:0048046-IEA;GO:0046872-IEA;GO:0016491-IEA;GO:0005507-IBA;GO:0005507-IEA;GO:0055114-IEA;GO:0052716-IEA;GO:0005576-IEA;GO:0016722-IBA	lignin catabolic process-IEA;apoplast-IEA;metal ion binding-IEA;oxidoreductase activity-IEA;copper ion binding-IBA;copper ion binding-IEA;oxidation-reduction process-IEA;hydroquinone:oxygen oxidoreductase activity-IEA;extracellular region-IEA;oxidoreductase activity, oxidizing metal ions-IBA	Biological Process-IEA;Cellular Component-IEA;Molecular Function-IEA;Molecular Function-IEA;Molecular Function-IBA;Molecular Function-IEA;Biological Process-IEA;Molecular Function-IEA;Cellular Component-IEA;Molecular Function-IBA	8	GO:0003824;GO:0005488;GO:0005576;GO:0009056;GO:0009987;GO:0019748;GO:0044712;GO:0044763	catalytic activity;binding;extracellular region;catabolic process;cellular process;secondary metabolic process;catabolic process;cellular process	Molecular Function;Molecular Function;Cellular Component;Biological Process;Biological Process;Biological Process;Biological Process;Biological Process	EC:1.10.3;EC:1.10.3.2	Acting on diphenols and related substances as donors;Laccase	IPR001117;IPR011707;IPR011706;IPR008972;IPR008972;IPR008972;IPR017761;noIPR;noIPR;IPR008972;IPR008972;IPR008972	Multicopper oxidase, type 1;Multicopper oxidase, type 3;Multicopper oxidase, type 2;Cupredoxin;Cupredoxin;Cupredoxin;Laccase;Laccase;Laccase;Cupredoxin;Cupredoxin;Cupredoxin	PF00394 (PFAM);PF07732 (PFAM);PF07731 (PFAM);G3DSA:2.60.40.420 (GENE3D);G3DSA:2.60.40.420 (GENE3D);G3DSA:2.60.40.420 (GENE3D);TIGR03389 (TIGRFAM);PTHR11709 (PANTHER);PTHR11709:SF199 (PANTHER);SSF49503 (SUPERFAMILY);SSF49503 (SUPERFAMILY);SSF49503 (SUPERFAMILY)	GO:0055114;GO:0005507;GO:0016491/GO:0005507/GO:0055114;;;;GO:0055114/GO:0046274/GO:0048046/GO:0052716;;;;;	oxidation-reduction process;copper ion binding;oxidoreductase activity/copper ion binding/oxidation-reduction process;;;;oxidation-reduction process/lignin catabolic process/apoplast/hydroquinone:oxygen oxidoreductase activity;;;;;	Biological Process;Molecular Function;Molecular Function/Molecular Function/Biological Process;;;;Biological Process/Biological Process/Cellular Component/Molecular Function;;;;;
AUR62012298-RA	peroxisomal membrane 11B	693	20	9.2e-137	0.8512	nr_alias_viridiplantae	GO:0005779-IEA;GO:0042802-IEA;GO:0016559-IBA;GO:0016559-IEA;GO:0005778-IBA;GO:0005778-IEA;GO:0016020-IEA;GO:0007031-IEA;GO:0016021-IEA;GO:0044375-IBA;GO:0044375-IEA;GO:0005777-IEA	integral component of peroxisomal membrane-IEA;identical protein binding-IEA;peroxisome fission-IBA;peroxisome fission-IEA;peroxisomal membrane-IBA;peroxisomal membrane-IEA;membrane-IEA;peroxisome organization-IEA;integral component of membrane-IEA;regulation of peroxisome size-IBA;regulation of peroxisome size-IEA;peroxisome-IEA	Cellular Component-IEA;Molecular Function-IEA;Biological Process-IBA;Biological Process-IEA;Cellular Component-IBA;Cellular Component-IEA;Cellular Component-IEA;Biological Process-IEA;Cellular Component-IEA;Biological Process-IBA;Biological Process-IEA;Cellular Component-IEA	4	GO:0005515;GO:0005777;GO:0016020;GO:0016043	protein binding;peroxisome;membrane;cellular component organization	Molecular Function;Cellular Component;Cellular Component;Biological Process			IPR008733;noIPR;noIPR	Peroxisomal biogenesis factor 11;Peroxisomal biogenesis factor 11;Peroxisomal biogenesis factor 11	PF05648 (PFAM);PTHR12652:SF38 (PANTHER);PTHR12652 (PANTHER)	GO:0016559/GO:0005779;;	peroxisome fission/integral component of peroxisomal membrane;;	Biological Process/Cellular Component;;
AUR62012417-RA	ubiquitin carboxyl-terminal hydrolase 13	4911	20	0	0.8378	nr_alias_viridiplantae	GO:0006281-IEA;GO:0008152-IEA;GO:0030170-IEA;GO:0009058-IEA;GO:0003824-IEA;GO:0000151-IBA;GO:0043130-IBA;GO:0016597-IEA;GO:0004842-IBA;GO:0016567-IBA	DNA repair-IEA;metabolic process-IEA;pyridoxal phosphate binding-IEA;biosynthetic process-IEA;catalytic activity-IEA;ubiquitin ligase complex-IBA;ubiquitin binding-IBA;amino acid binding-IEA;ubiquitin-protein transferase activity-IBA;protein ubiquitination-IBA	Biological Process-IEA;Biological Process-IEA;Molecular Function-IEA;Biological Process-IEA;Molecular Function-IEA;Cellular Component-IBA;Molecular Function-IBA;Molecular Function-IEA;Molecular Function-IBA;Biological Process-IBA	7	GO:0005515;GO:0005622;GO:0006259;GO:0006464;GO:0006950;GO:0009058;GO:0016740	protein binding;intracellular;DNA metabolic process;cellular protein modification process;response to stress;biosynthetic process;transferase activity	Molecular Function;Cellular Component;Biological Process;Biological Process;Biological Process;Biological Process;Molecular Function			IPR002083;IPR008974;IPR008974;noIPR;noIPR;IPR002083;IPR008974;IPR008974;noIPR;noIPR;noIPR;IPR002083;IPR002083;IPR002083;IPR002083;IPR008974;IPR008974;IPR008974;IPR008974	MATH/TRAF domain;TRAF-like;TRAF-like;TRAF-like;TRAF-like;MATH/TRAF domain;TRAF-like;TRAF-like;TRAF-like;TRAF-like;TRAF-like;MATH/TRAF domain;MATH/TRAF domain;MATH/TRAF domain;MATH/TRAF domain;TRAF-like;TRAF-like;TRAF-like;TRAF-like	SM00061 (SMART);G3DSA:2.60.210.10 (GENE3D);G3DSA:2.60.210.10 (GENE3D);G3DSA:1.20.5.170 (GENE3D);G3DSA:1.20.1000.10 (GENE3D);PF00917 (PFAM);G3DSA:2.60.210.10 (GENE3D);G3DSA:2.60.210.10 (GENE3D);PTHR24007:SF16 (PANTHER);PTHR24007 (PANTHER);PD936484 (PRODOM);PS50144 (PROSITE_PROFILES);PS50144 (PROSITE_PROFILES);PS50144 (PROSITE_PROFILES);PS50144 (PROSITE_PROFILES);SSF49599 (SUPERFAMILY);SSF49599 (SU…	GO:0005515;GO:0005515;GO:0005515;;;GO:0005515;GO:0005515;GO:0005515;;;;GO:0005515;GO:0005515;GO:0005515;GO:0005515;GO:0005515;GO:0005515;GO:0005515;GO:0005515	protein binding;protein binding;protein binding;;;protein binding;protein binding;protein binding;;;;protein binding;protein binding;protein binding;protein binding;protein binding;protein binding;protein binding;protein binding	Molecular Function;Molecular Function;Molecular Function;;;Molecular Function;Molecular Function;Molecular Function;;;;Molecular Function;Molecular Function;Molecular Function;Molecular Function;Molecular Function;Molecular Function;Molecular Function;Molecular Function
AUR62012139-RA	BTB POZ and MATH domain-containing 3 isoform X1	1257	20	0	0.8464	nr_alias_viridiplantae	GO:0042802-IEA;GO:0031396-IEA;GO:0005829-IEA;GO:0005634-IEA	identical protein binding-IEA;regulation of protein ubiquitination-IEA;cytosol-IEA;nucleus-IEA	Molecular Function-IEA;Biological Process-IEA;Cellular Component-IEA;Cellular Component-IEA	4	GO:0005515;GO:0005634;GO:0005829;GO:0006464	protein binding;nucleus;cytosol;cellular protein modification process	Molecular Function;Cellular Component;Cellular Component;Biological Process			IPR000210;IPR002083;IPR008974;noIPR;IPR000210;noIPR;noIPR;IPR002083;IPR000210;IPR011333;IPR008974	BTB/POZ domain;MATH/TRAF domain;TRAF-like;TRAF-like;BTB/POZ domain;BTB/POZ domain;BTB/POZ domain;MATH/TRAF domain;BTB/POZ domain;SKP1/BTB/POZ domain;TRAF-like	SM00225 (SMART);SM00061 (SMART);G3DSA:2.60.210.10 (GENE3D);G3DSA:3.30.710.10 (GENE3D);PF00651 (PFAM);PTHR24411 (PANTHER);PTHR24411:SF47 (PANTHER);PS50144 (PROSITE_PROFILES);PS50097 (PROSITE_PROFILES);SSF54695 (SUPERFAMILY);SSF49599 (SUPERFAMILY)	GO:0005515;GO:0005515;GO:0005515;;GO:0005515;;;GO:0005515;GO:0005515;;GO:0005515	protein binding;protein binding;protein binding;;protein binding;;;protein binding;protein binding;;protein binding	Molecular Function;Molecular Function;Molecular Function;;Molecular Function;;;Molecular Function;Molecular Function;;Molecular Function
AUR62012325-RA	hypothetical protein SOVF_066150	459	20	3.7e-82	0.6962	nr_alias_viridiplantae										noIPR;noIPR;noIPR	null;null;null	G3DSA:2.60.40.1180 (GENE3D);PTHR36792 (PANTHER);SSF81901 (SUPERFAMILY)	;;	;;	;;
AUR62012185-RA	hypothetical protein SOVF_023550	285	20	4.1e-21	0.837	nr_alias_viridiplantae										IPR007750;noIPR;noIPR	Protein of unknown function DUF674;Protein of unknown function DUF674;Protein of unknown function DUF674	PF05056 (PFAM);PTHR33103 (PANTHER);PTHR33103:SF16 (PANTHER)	;;	;;	;;
AUR62012332-RA	sodium-coupled neutral amino acid transporter 7	1323	20	0	0.815	nr_alias_viridiplantae	GO:0016020-IEA;GO:0016021-IEA;GO:0015171-IBA;GO:0003333-IBA	membrane-IEA;integral component of membrane-IEA;amino acid transmembrane transporter activity-IBA;amino acid transmembrane transport-IBA	Cellular Component-IEA;Cellular Component-IEA;Molecular Function-IBA;Biological Process-IBA	2	GO:0005215;GO:0016020	transporter activity;membrane	Molecular Function;Cellular Component			IPR013057;noIPR;noIPR	Amino acid transporter, transmembrane domain;Amino acid transporter, transmembrane domain;Amino acid transporter, transmembrane domain	PF01490 (PFAM);PTHR22950 (PANTHER);PTHR22950:SF343 (PANTHER)	;;	;;	;;
AUR62012386-RA	ethylene-responsive transcription factor SHINE 2-like	531	20	6.6e-87	0.7347	nr_alias_viridiplantae	GO:0003677-IEA;GO:0003700-IEA;GO:0006351-IEA;GO:0006355-IEA;GO:0005634-IEA	DNA binding-IEA;DNA-binding transcription factor activity-IEA;transcription, DNA-templated-IEA;regulation of transcription, DNA-templated-IEA;nucleus-IEA	Molecular Function-IEA;Molecular Function-IEA;Biological Process-IEA;Biological Process-IEA;Cellular Component-IEA	5	GO:0003677;GO:0003700;GO:0005634;GO:0006139;GO:0009058	DNA binding;DNA-binding transcription factor activity;nucleus;nucleobase-containing compound metabolic process;biosynthetic process	Molecular Function;Molecular Function;Cellular Component;Biological Process;Biological Process			IPR001471;IPR001471;IPR001471;IPR001471;IPR017392;noIPR;noIPR;IPR001471;IPR016177	AP2/ERF domain;AP2/ERF domain;AP2/ERF domain;AP2/ERF domain;AP2/ERF transcription factor ERF/PTI6;AP2/ERF transcription factor ERF/PTI6;AP2/ERF transcription factor ERF/PTI6;AP2/ERF domain;DNA-binding domain	PR00367 (PRINTS);SM00380 (SMART);PF00847 (PFAM);G3DSA:3.30.730.10 (GENE3D);PIRSF038123 (PIRSF);PTHR31194 (PANTHER);PTHR31194:SF38 (PANTHER);PS51032 (PROSITE_PROFILES);SSF54171 (SUPERFAMILY)	GO:0003700/GO:0006355;GO:0003700/GO:0006355;GO:0003700/GO:0006355;GO:0003700/GO:0006355;GO:0003700;;;GO:0003700/GO:0006355;GO:0003677	DNA-binding transcription factor activity/regulation of transcription, DNA-templated;DNA-binding transcription factor activity/regulation of transcription, DNA-templated;DNA-binding transcription factor activity/regulation of transcription, DNA-templated;DNA-binding transcription factor activity/regulation of transcription, DNA-templated;DNA-binding transcription factor activity;;;DNA-binding tra…	Molecular Function/Biological Process;Molecular Function/Biological Process;Molecular Function/Biological Process;Molecular Function/Biological Process;Molecular Function;;;Molecular Function/Biological Process;Molecular Function
AUR62012102-RA	INVOLVED IN DE NOVO 2	909	20	1.1e-176	0.6951	nr_alias_viridiplantae	GO:0003677-IEA;GO:0031047-IEA	DNA binding-IEA;gene silencing by RNA-IEA	Molecular Function-IEA;Biological Process-IEA							IPR005379;noIPR;noIPR	Uncharacterised domain XH;Uncharacterised domain XH;Uncharacterised domain XH	PF03469 (PFAM);PTHR21596:SF37 (PANTHER);PTHR21596 (PANTHER)	;;	;;	;;
AUR62012224-RA	hypothetical protein SOVF_106320	1407	20	0	0.6243	nr_alias_viridiplantae	GO:0006396-IEA	RNA processing-IEA	Biological Process-IEA							IPR011990;IPR011990;noIPR;noIPR;IPR013026;IPR011990	Tetratricopeptide-like helical domain;Tetratricopeptide-like helical domain;Tetratricopeptide-like helical domain;Tetratricopeptide-like helical domain;Tetratricopeptide repeat-containing domain;Tetratricopeptide-like helical domain	G3DSA:1.25.40.10 (GENE3D);G3DSA:1.25.40.10 (GENE3D);PTHR26312 (PANTHER);PTHR26312:SF97 (PANTHER);PS50293 (PROSITE_PROFILES);SSF48452 (SUPERFAMILY)	GO:0005515;GO:0005515;;;GO:0005515;GO:0005515	protein binding;protein binding;;;protein binding;protein binding	Molecular Function;Molecular Function;;;Molecular Function;Molecular Function
AUR62012409-RA	E3 ubiquitin- ligase KEG	1860	20	0	0.7887	nr_alias_viridiplantae	GO:0005737-IBA;GO:0009507-IEA;GO:0016020-IEA;GO:0016021-IEA;GO:0016310-IEA;GO:0004672-IEA;GO:0016301-IEA;GO:0004674-IBA;GO:0005524-IEA;GO:0006468-IBA;GO:0006468-IEA;GO:0009536-IEA	cytoplasm-IBA;chloroplast-IEA;membrane-IEA;integral component of membrane-IEA;phosphorylation-IEA;protein kinase activity-IEA;kinase activity-IEA;protein serine/threonine kinase activity-IBA;ATP binding-IEA;protein phosphorylation-IBA;protein phosphorylation-IEA;plastid-IEA	Cellular Component-IBA;Cellular Component-IEA;Cellular Component-IEA;Cellular Component-IEA;Biological Process-IEA;Molecular Function-IEA;Molecular Function-IEA;Molecular Function-IBA;Molecular Function-IEA;Biological Process-IBA;Biological Process-IEA;Cellular Component-IEA	5	GO:0000166;GO:0006464;GO:0009536;GO:0016020;GO:0016301	nucleotide binding;cellular protein modification process;plastid;membrane;kinase activity	Molecular Function;Biological Process;Cellular Component;Cellular Component;Molecular Function	EC:2.7.11	Transferring phosphorus-containing groups	noIPR;IPR001245;noIPR;noIPR;noIPR;IPR000719;IPR011009	null;Serine-threonine/tyrosine-protein kinase, catalytic domain;Serine-threonine/tyrosine-protein kinase, catalytic domain;Serine-threonine/tyrosine-protein kinase, catalytic domain;Serine-threonine/tyrosine-protein kinase, catalytic domain;Protein kinase domain;Protein kinase-like domain	G3DSA:3.30.200.20 (GENE3D);PF07714 (PFAM);G3DSA:1.10.510.10 (GENE3D);PTHR22967:SF80 (PANTHER);PTHR22967 (PANTHER);PS50011 (PROSITE_PROFILES);SSF56112 (SUPERFAMILY)	;GO:0006468/GO:0004672;;;;GO:0006468/GO:0005524/GO:0004672;	;protein phosphorylation/protein kinase activity;;;;protein phosphorylation/ATP binding/protein kinase activity;	;Biological Process/Molecular Function;;;;Biological Process/Molecular Function/Molecular Function;
AUR62012272-RA	transcription factor MYB44-like	1191	20	2.1e-62	0.6177	nr_alias_viridiplantae	GO:0003677-IEA;GO:0046983-IEA	DNA binding-IEA;protein dimerization activity-IEA	Molecular Function-IEA;Molecular Function-IEA	1	GO:0005515	protein binding	Molecular Function			IPR001005;IPR001005;noIPR;IPR011598;IPR011598;noIPR;noIPR;IPR017930;IPR011598;IPR009057;IPR011598	SANT/Myb domain;SANT/Myb domain;SANT/Myb domain;Myc-type, basic helix-loop-helix (bHLH) domain;Myc-type, basic helix-loop-helix (bHLH) domain;Myc-type, basic helix-loop-helix (bHLH) domain;Myc-type, basic helix-loop-helix (bHLH) domain;Myb domain;Myc-type, basic helix-loop-helix (bHLH) domain;Homeobox domain-like;Myc-type, basic helix-loop-helix (bHLH) domain	SM00717 (SMART);PF00249 (PFAM);G3DSA:1.10.10.60 (GENE3D);G3DSA:4.10.280.10 (GENE3D);PF00010 (PFAM);PTHR12565 (PANTHER);PTHR12565:SF185 (PANTHER);PS51294 (PROSITE_PROFILES);PS50888 (PROSITE_PROFILES);SSF46689 (SUPERFAMILY);SSF47459 (SUPERFAMILY)	;;;GO:0046983;GO:0046983;;;;GO:0046983;GO:0003677;GO:0046983	;;;protein dimerization activity;protein dimerization activity;;;;protein dimerization activity;DNA binding;protein dimerization activity	;;;Molecular Function;Molecular Function;;;;Molecular Function;Molecular Function;Molecular Function
AUR62012413-RA	14 kDa proline-rich	378	20	2.1e-56	0.7871	nr_alias_viridiplantae										IPR016140;noIPR;IPR027923;noIPR;noIPR;IPR016140	Bifunctional inhibitor/plant lipid transfer protein/seed storage helical domain;Bifunctional inhibitor/plant lipid transfer protein/seed storage helical domain;Hydrophobic seed protein;Hydrophobic seed protein;Hydrophobic seed protein;Bifunctional inhibitor/plant lipid transfer protein/seed storage helical domain	SM00499 (SMART);G3DSA:1.10.110.10 (GENE3D);PF14547 (PFAM);PTHR31731 (PANTHER);PTHR31731:SF47 (PANTHER);SSF47699 (SUPERFAMILY)	;;;;;	;;;;;	;;;;;
AUR62012146-RA	delta-1-pyrroline-5-carboxylate synthase isoform X1	2142	20	0	0.8964	nr_alias_viridiplantae	GO:0004349-IEA;GO:0000166-IEA;GO:0005737-IEA;GO:0003824-IEA;GO:0016491-IEA;GO:0055114-IEA;GO:0016310-IEA;GO:0016740-IEA;GO:0016620-IEA;GO:0016301-IEA;GO:0055129-IEA;GO:0008152-IEA;GO:0006561-IEA;GO:0004350-IEA;GO:0008652-IEA;GO:0005524-IEA	glutamate 5-kinase activity-IEA;nucleotide binding-IEA;cytoplasm-IEA;catalytic activity-IEA;oxidoreductase activity-IEA;oxidation-reduction process-IEA;phosphorylation-IEA;transferase activity-IEA;oxidoreductase activity, acting on the aldehyde or oxo group of donors, NAD or NADP as acceptor-IEA;kinase activity-IEA;L-proline biosynthetic process-IEA;metabolic process-IEA;proline biosynthetic proc…	Molecular Function-IEA;Molecular Function-IEA;Cellular Component-IEA;Molecular Function-IEA;Molecular Function-IEA;Biological Process-IEA;Biological Process-IEA;Molecular Function-IEA;Molecular Function-IEA;Molecular Function-IEA;Biological Process-IEA;Biological Process-IEA;Biological Process-IEA;Molecular Function-IEA;Biological Process-IEA;Molecular Function-IEA	4	GO:0000166;GO:0005737;GO:0009058;GO:0016301	nucleotide binding;cytoplasm;biosynthetic process;kinase activity	Molecular Function;Cellular Component;Biological Process;Molecular Function	EC:1.2.1.41;EC:2.7.2.11	Glutamate-5-semialdehyde dehydrogenase;Glutamate 5-kinase	IPR001057;IPR000965;noIPR;IPR001048;IPR005766;IPR005766;IPR005715;IPR015590;IPR016162;IPR016162;noIPR;noIPR;IPR005715;IPR000965;IPR016161;IPR001048	Glutamate/acetylglutamate kinase;GPR domain;GPR domain;Aspartate/glutamate/uridylate kinase;Delta l-pyrroline-5-carboxylate synthetase;Delta l-pyrroline-5-carboxylate synthetase;Glutamate 5-kinase/delta-1-pyrroline-5-carboxylate synthase;Aldehyde dehydrogenase domain;Aldehyde dehydrogenase N-terminal domain;Aldehyde dehydrogenase N-terminal domain;Aldehyde dehydrogenase N-terminal domain;Aldehyde…	PR00474 (PRINTS);TIGR00407 (TIGRFAM);G3DSA:3.40.1160.10 (GENE3D);PF00696 (PFAM);PIRSF036429 (PIRSF);TIGR01092 (TIGRFAM);TIGR01027 (TIGRFAM);PF00171 (PFAM);G3DSA:3.40.605.10 (GENE3D);G3DSA:3.40.605.10 (GENE3D);PTHR11063:SF15 (PANTHER);PTHR11063 (PANTHER);MF_00456 (HAMAP);MF_00412 (HAMAP);SSF53720 (SUPERFAMILY);SSF53633 (SUPERFAMILY)	;GO:0006561/GO:0004350/GO:0055114;;;GO:0006561/GO:0003824/GO:0055114;GO:0006561/GO:0003824/GO:0055114;GO:0006561/GO:0005737;GO:0008152/GO:0055114/GO:0016491;GO:0055114/GO:0016491/GO:0008152;GO:0055114/GO:0016491/GO:0008152;;;GO:0006561/GO:0005737;GO:0006561/GO:0004350/GO:0055114;GO:0055114/GO:0008152/GO:0016491;	;proline biosynthetic process/glutamate-5-semialdehyde dehydrogenase activity/oxidation-reduction process;;;proline biosynthetic process/catalytic activity/oxidation-reduction process;proline biosynthetic process/catalytic activity/oxidation-reduction process;proline biosynthetic process/cytoplasm;metabolic process/oxidation-reduction process/oxidoreductase activity;oxidation-reduction process/ox…	;Biological Process/Molecular Function/Biological Process;;;Biological Process/Molecular Function/Biological Process;Biological Process/Molecular Function/Biological Process;Biological Process/Cellular Component;Biological Process/Biological Process/Molecular Function;Biological Process/Molecular Function/Biological Process;Biological Process/Molecular Function/Biological Process;;;Biological Pro…
AUR62012472-RA	FLX-like 2	1302	20	0	0.663	nr_alias_viridiplantae										noIPR;noIPR;noIPR;noIPR	null;null;null;null	G3DSA:1.20.5.340 (GENE3D);G3DSA:1.10.287.620 (GENE3D);PTHR33405:SF13 (PANTHER);PTHR33405 (PANTHER)	;;;	;;;	;;;
AUR62012193-RA	probable leucine-rich repeat receptor kinase At5g49770	2637	20	0	0.6958	nr_alias_viridiplantae	GO:0000166-IEA;GO:0016020-IEA;GO:0016021-IEA;GO:0004672-IEA;GO:0004674-IEA;GO:0005524-IEA;GO:0006468-IEA	nucleotide binding-IEA;membrane-IEA;integral component of membrane-IEA;protein kinase activity-IEA;protein serine/threonine kinase activity-IEA;ATP binding-IEA;protein phosphorylation-IEA	Molecular Function-IEA;Cellular Component-IEA;Cellular Component-IEA;Molecular Function-IEA;Molecular Function-IEA;Molecular Function-IEA;Biological Process-IEA	4	GO:0000166;GO:0006464;GO:0016020;GO:0016301	nucleotide binding;cellular protein modification process;membrane;kinase activity	Molecular Function;Biological Process;Cellular Component;Molecular Function	EC:2.7.11	Transferring phosphorus-containing groups	IPR003591;IPR000719;noIPR;IPR032675;IPR000719;noIPR;noIPR;noIPR;noIPR;IPR000719;IPR011009;IPR032675	Leucine-rich repeat, typical subtype;Protein kinase domain;Protein kinase domain;Leucine-rich repeat domain, L domain-like;Protein kinase domain;Protein kinase domain;Protein kinase domain;Protein kinase domain;Protein kinase domain;Protein kinase domain;Protein kinase-like domain;Leucine-rich repeat domain, L domain-like	SM00369 (SMART);SM00220 (SMART);G3DSA:3.30.200.20 (GENE3D);G3DSA:3.80.10.10 (GENE3D);PF00069 (PFAM);G3DSA:1.20.5.510 (GENE3D);G3DSA:1.10.510.10 (GENE3D);PTHR27003:SF226 (PANTHER);PTHR27003 (PANTHER);PS50011 (PROSITE_PROFILES);SSF56112 (SUPERFAMILY);SSF52058 (SUPERFAMILY)	;GO:0005524/GO:0006468/GO:0004672;;;GO:0005524/GO:0006468/GO:0004672;;;;;GO:0005524/GO:0006468/GO:0004672;;	;ATP binding/protein phosphorylation/protein kinase activity;;;ATP binding/protein phosphorylation/protein kinase activity;;;;;ATP binding/protein phosphorylation/protein kinase activity;;	;Molecular Function/Biological Process/Molecular Function;;;Molecular Function/Biological Process/Molecular Function;;;;;Molecular Function/Biological Process/Molecular Function;;
AUR62012458-RA	deSI At4g17486	684	20	1.1e-144	0.8853	nr_alias_viridiplantae	GO:0005886-IEA	plasma membrane-IEA	Cellular Component-IEA	1	GO:0005886	plasma membrane	Cellular Component			IPR008580;IPR008580;IPR008580;noIPR	PPPDE putative peptidase domain;PPPDE putative peptidase domain;PPPDE putative peptidase domain;PPPDE putative peptidase domain	SM01179 (SMART);PF05903 (PFAM);PTHR12378 (PANTHER);PTHR12378:SF26 (PANTHER)	;;;	;;;	;;;
AUR62012149-RA	folylpolyglutamate synthase isoform X2	1458	20	0	0.7442	nr_alias_viridiplantae	GO:0004326-IEA;GO:0009058-IEA;GO:0009396-IEA;GO:0006730-IEA;GO:0016874-IEA;GO:0005524-IEA;GO:0046901-IEA	tetrahydrofolylpolyglutamate synthase activity-IEA;biosynthetic process-IEA;folic acid-containing compound biosynthetic process-IEA;one-carbon metabolic process-IEA;ligase activity-IEA;ATP binding-IEA;tetrahydrofolylpolyglutamate biosynthetic process-IEA	Molecular Function-IEA;Biological Process-IEA;Biological Process-IEA;Biological Process-IEA;Molecular Function-IEA;Molecular Function-IEA;Biological Process-IEA	5	GO:0000166;GO:0003824;GO:0009058;GO:0009987;GO:0044763	nucleotide binding;catalytic activity;biosynthetic process;cellular process;cellular process	Molecular Function;Molecular Function;Biological Process;Biological Process;Biological Process	EC:6.3.2.17	Tetrahydrofolate synthase	IPR013221;IPR013221;IPR001645;IPR013221;noIPR;IPR001645;noIPR;IPR004101;IPR013221	Mur ligase, central;Mur ligase, central;Folylpolyglutamate synthetase;Mur ligase, central;Mur ligase, central;Folylpolyglutamate synthetase;Folylpolyglutamate synthetase;Mur ligase, C-terminal;Mur ligase, central	G3DSA:3.40.1190.10 (GENE3D);G3DSA:3.40.1190.10 (GENE3D);TIGR01499 (TIGRFAM);G3DSA:3.40.1190.10 (GENE3D);G3DSA:3.90.190.20 (GENE3D);PTHR11136 (PANTHER);PTHR11136:SF10 (PANTHER);SSF53244 (SUPERFAMILY);SSF53623 (SUPERFAMILY)	GO:0009058/GO:0005524;GO:0009058/GO:0005524;GO:0004326/GO:0009396/GO:0005524;GO:0009058/GO:0005524;;GO:0004326/GO:0009396/GO:0005524;;GO:0005524/GO:0009058/GO:0016874;GO:0009058/GO:0005524	biosynthetic process/ATP binding;biosynthetic process/ATP binding;tetrahydrofolylpolyglutamate synthase activity/folic acid-containing compound biosynthetic process/ATP binding;biosynthetic process/ATP binding;;tetrahydrofolylpolyglutamate synthase activity/folic acid-containing compound biosynthetic process/ATP binding;;ATP binding/biosynthetic process/ligase activity;biosynthetic process/ATP bi…	Biological Process/Molecular Function;Biological Process/Molecular Function;Molecular Function/Biological Process/Molecular Function;Biological Process/Molecular Function;;Molecular Function/Biological Process/Molecular Function;;Molecular Function/Biological Process/Molecular Function;Biological Process/Molecular Function
AUR62012405-RA	DEAD-box ATP-dependent RNA helicase 56 isoform X1	1425	20	0	0.8812	nr_alias_viridiplantae	GO:0004386-IEA;GO:0005524-IEA;GO:0016787-IEA;GO:0003676-IEA	helicase activity-IEA;ATP binding-IEA;hydrolase activity-IEA;nucleic acid binding-IEA	Molecular Function-IEA;Molecular Function-IEA;Molecular Function-IEA;Molecular Function-IEA	3	GO:0000166;GO:0003676;GO:0016787	nucleotide binding;nucleic acid binding;hydrolase activity	Molecular Function;Molecular Function;Molecular Function	EC:3.6.1.15	Nucleoside-triphosphate phosphatase	IPR014001;IPR001650;noIPR;IPR011545;noIPR;IPR001650;noIPR;noIPR;IPR014001;IPR014014;IPR001650;IPR027417	Helicase superfamily 1/2, ATP-binding domain;Helicase, C-terminal;Helicase, C-terminal;DEAD/DEAH box helicase domain;DEAD/DEAH box helicase domain;Helicase, C-terminal;Helicase, C-terminal;Helicase, C-terminal;Helicase superfamily 1/2, ATP-binding domain;RNA helicase, DEAD-box type, Q motif;Helicase, C-terminal;P-loop containing nucleoside triphosphate hydrolase	SM00487 (SMART);SM00490 (SMART);G3DSA:3.40.50.300 (GENE3D);PF00270 (PFAM);G3DSA:3.40.50.300 (GENE3D);PF00271 (PFAM);PTHR24031 (PANTHER);PTHR24031:SF505 (PANTHER);PS51192 (PROSITE_PROFILES);PS51195 (PROSITE_PROFILES);PS51194 (PROSITE_PROFILES);SSF52540 (SUPERFAMILY)	;;;GO:0003676/GO:0005524;;;;;;;;	;;;nucleic acid binding/ATP binding;;;;;;;;	;;;Molecular Function/Molecular Function;;;;;;;;
AUR62012256-RA	Dual specificity kinase pom1	2076	20	0	0.7228	nr_alias_viridiplantae	GO:0005737-IEA;GO:0046777-IEA;GO:0016310-IEA;GO:0004672-IEA;GO:0016301-IEA;GO:0004674-IEA;GO:0005524-IEA;GO:0006468-IEA	cytoplasm-IEA;protein autophosphorylation-IEA;phosphorylation-IEA;protein kinase activity-IEA;kinase activity-IEA;protein serine/threonine kinase activity-IEA;ATP binding-IEA;protein phosphorylation-IEA	Cellular Component-IEA;Biological Process-IEA;Biological Process-IEA;Molecular Function-IEA;Molecular Function-IEA;Molecular Function-IEA;Molecular Function-IEA;Biological Process-IEA	3	GO:0000166;GO:0006464;GO:0016301	nucleotide binding;cellular protein modification process;kinase activity	Molecular Function;Biological Process;Molecular Function			IPR000719;noIPR;noIPR;IPR000719;noIPR;noIPR;IPR000719;IPR011009	Protein kinase domain;Protein kinase domain;Protein kinase domain;Protein kinase domain;Protein kinase domain;Protein kinase domain;Protein kinase domain;Protein kinase-like domain	SM00220 (SMART);G3DSA:1.10.510.10 (GENE3D);G3DSA:3.30.200.20 (GENE3D);PF00069 (PFAM);PTHR24058:SF89 (PANTHER);PTHR24058 (PANTHER);PS50011 (PROSITE_PROFILES);SSF56112 (SUPERFAMILY)	GO:0004672/GO:0005524/GO:0006468;;;GO:0004672/GO:0005524/GO:0006468;;;GO:0004672/GO:0005524/GO:0006468;	protein kinase activity/ATP binding/protein phosphorylation;;;protein kinase activity/ATP binding/protein phosphorylation;;;protein kinase activity/ATP binding/protein phosphorylation;	Molecular Function/Molecular Function/Biological Process;;;Molecular Function/Molecular Function/Biological Process;;;Molecular Function/Molecular Function/Biological Process;
AUR62012089-RA	methyl- -binding domain	336	20	1.1e-16	0.5676	nr_alias_viridiplantae	GO:0003677-IEA;GO:0005634-IEA	DNA binding-IEA;nucleus-IEA	Molecular Function-IEA;Cellular Component-IEA
AUR62012288-RA	cyclic nucleotide-gated ion channel 18	546	20	4.9e-67	0.6185	nr_alias_viridiplantae	GO:0055085-IEA;GO:0016020-IEA;GO:0034220-IEA;GO:0016021-IEA;GO:0006810-IEA;GO:0006811-IEA;GO:0005216-IEA	transmembrane transport-IEA;membrane-IEA;ion transmembrane transport-IEA;integral component of membrane-IEA;transport-IEA;ion transport-IEA;ion channel activity-IEA	Biological Process-IEA;Cellular Component-IEA;Biological Process-IEA;Cellular Component-IEA;Biological Process-IEA;Biological Process-IEA;Molecular Function-IEA	2	GO:0006810;GO:0016020	transport;membrane	Biological Process;Cellular Component			IPR014710;noIPR;noIPR;IPR018490	RmlC-like jelly roll fold;RmlC-like jelly roll fold;RmlC-like jelly roll fold;Cyclic nucleotide-binding-like	G3DSA:2.60.120.10 (GENE3D);PTHR10217 (PANTHER);PTHR10217:SF584 (PANTHER);SSF51206 (SUPERFAMILY)	;;;	;;;	;;;
AUR62012086-RA	At-4 1	717	20	1.2e-101	0.693	nr_alias_viridiplantae
AUR62012460-RA	zinc finger 3-like	855	20	1.2e-146	0.6807	nr_alias_viridiplantae	GO:0046872-IEA	metal ion binding-IEA	Molecular Function-IEA	1	GO:0005488	binding	Molecular Function			noIPR;noIPR;noIPR;IPR013087;IPR013087	null;null;null;Zinc finger C2H2-type;Zinc finger C2H2-type	G3DSA:3.30.160.60 (GENE3D);PTHR26374 (PANTHER);PTHR26374:SF234 (PANTHER);PS50157 (PROSITE_PROFILES);SSF57667 (SUPERFAMILY)	;;;GO:0003676;GO:0003676	;;;nucleic acid binding;nucleic acid binding	;;;Molecular Function;Molecular Function
AUR62012429-RA	cysteine--tRNA chloroplastic mitochondrial isoform X1	1737	20	0	0.8453	nr_alias_viridiplantae	GO:0006418-IEA;GO:0000166-IEA;GO:0005737-IEA;GO:0009507-IEA;GO:0004812-IEA;GO:0005739-IEA;GO:0004817-IEA;GO:0043067-IEA;GO:0010197-IEA;GO:0009570-IEA;GO:0042407-IEA;GO:0005524-IEA;GO:0006423-IEA	tRNA aminoacylation for protein translation-IEA;nucleotide binding-IEA;cytoplasm-IEA;chloroplast-IEA;aminoacyl-tRNA ligase activity-IEA;mitochondrion-IEA;cysteine-tRNA ligase activity-IEA;regulation of programmed cell death-IEA;polar nucleus fusion-IEA;chloroplast stroma-IEA;cristae formation-IEA;ATP binding-IEA;cysteinyl-tRNA aminoacylation-IEA	Biological Process-IEA;Molecular Function-IEA;Cellular Component-IEA;Cellular Component-IEA;Molecular Function-IEA;Cellular Component-IEA;Molecular Function-IEA;Biological Process-IEA;Biological Process-IEA;Cellular Component-IEA;Biological Process-IEA;Molecular Function-IEA;Biological Process-IEA	10	GO:0000166;GO:0003824;GO:0005739;GO:0006139;GO:0006412;GO:0007275;GO:0008219;GO:0009536;GO:0016043;GO:0030154	nucleotide binding;catalytic activity;mitochondrion;nucleobase-containing compound metabolic process;translation;multicellular organism development;cell death;plastid;cellular component organization;cell differentiation	Molecular Function;Molecular Function;Cellular Component;Biological Process;Biological Process;Biological Process;Biological Process;Cellular Component;Biological Process;Biological Process	EC:6.1.1.16	Cysteine--tRNA ligase	IPR024909;IPR014729;noIPR;IPR015803;IPR032678;IPR024909;noIPR;IPR015803;IPR009080;noIPR	Cysteinyl-tRNA synthetase/mycothiol ligase;Rossmann-like alpha/beta/alpha sandwich fold;Rossmann-like alpha/beta/alpha sandwich fold;Cysteine-tRNA ligase;tRNA synthetases class I, catalytic domain;Cysteinyl-tRNA synthetase/mycothiol ligase;Cysteinyl-tRNA synthetase/mycothiol ligase;Cysteine-tRNA ligase;Aminoacyl-tRNA synthetase, class Ia, anticodon-binding;Aminoacyl-tRNA synthetase, class Ia, ant…	PR00983 (PRINTS);G3DSA:3.40.50.620 (GENE3D);G3DSA:1.20.120.640 (GENE3D);TIGR00435 (TIGRFAM);PF01406 (PFAM);PTHR10890 (PANTHER);PTHR10890:SF18 (PANTHER);MF_00041 (HAMAP);SSF47323 (SUPERFAMILY);SSF52374 (SUPERFAMILY)	;;;GO:0006423/GO:0005524/GO:0004817;;;;GO:0006423/GO:0005524/GO:0004817;GO:0005524/GO:0006418/GO:0004812/GO:0000166;	;;;cysteinyl-tRNA aminoacylation/ATP binding/cysteine-tRNA ligase activity;;;;cysteinyl-tRNA aminoacylation/ATP binding/cysteine-tRNA ligase activity;ATP binding/tRNA aminoacylation for protein translation/aminoacyl-tRNA ligase activity/nucleotide binding;	;;;Biological Process/Molecular Function/Molecular Function;;;;Biological Process/Molecular Function/Molecular Function;Molecular Function/Biological Process/Molecular Function/Molecular Function;
AUR62012248-RA	peptidyl-prolyl cis-trans isomerase CYP20-1	444	20	3.1e-79	0.8843	nr_alias_viridiplantae	GO:0003755-IBA;GO:0003755-IEA;GO:0000413-IEA;GO:0016853-IEA;GO:0006457-IEA	peptidyl-prolyl cis-trans isomerase activity-IBA;peptidyl-prolyl cis-trans isomerase activity-IEA;protein peptidyl-prolyl isomerization-IEA;isomerase activity-IEA;protein folding-IEA	Molecular Function-IBA;Molecular Function-IEA;Biological Process-IEA;Molecular Function-IEA;Biological Process-IEA	2	GO:0003824;GO:0006464	catalytic activity;cellular protein modification process	Molecular Function;Biological Process	EC:5.2.1.8	Peptidylprolyl isomerase	IPR002130;IPR002130;IPR029000;IPR024936;IPR024936;noIPR;IPR002130;IPR029000	Cyclophilin-type peptidyl-prolyl cis-trans isomerase domain;Cyclophilin-type peptidyl-prolyl cis-trans isomerase domain;Cyclophilin-like domain;Cyclophilin-type peptidyl-prolyl cis-trans isomerase;Cyclophilin-type peptidyl-prolyl cis-trans isomerase;Cyclophilin-type peptidyl-prolyl cis-trans isomerase;Cyclophilin-type peptidyl-prolyl cis-trans isomerase domain;Cyclophilin-like domain	PR00153 (PRINTS);PF00160 (PFAM);G3DSA:2.40.100.10 (GENE3D);PIRSF001467 (PIRSF);PTHR11071 (PANTHER);PTHR11071:SF360 (PANTHER);PS50072 (PROSITE_PROFILES);SSF50891 (SUPERFAMILY)	GO:0003755/GO:0000413/GO:0006457;GO:0003755/GO:0000413/GO:0006457;;GO:0003755/GO:0006457;GO:0003755/GO:0006457;;GO:0003755/GO:0000413/GO:0006457;	peptidyl-prolyl cis-trans isomerase activity/protein peptidyl-prolyl isomerization/protein folding;peptidyl-prolyl cis-trans isomerase activity/protein peptidyl-prolyl isomerization/protein folding;;peptidyl-prolyl cis-trans isomerase activity/protein folding;peptidyl-prolyl cis-trans isomerase activity/protein folding;;peptidyl-prolyl cis-trans isomerase activity/protein peptidyl-prolyl isomeriz…	Molecular Function/Biological Process/Biological Process;Molecular Function/Biological Process/Biological Process;;Molecular Function/Biological Process;Molecular Function/Biological Process;;Molecular Function/Biological Process/Biological Process;
AUR62012231-RA	probable zinc metalloprotease chloroplastic	1593	20	0	0.7694	nr_alias_viridiplantae	GO:0016020-IEA;GO:0016021-IEA	membrane-IEA;integral component of membrane-IEA	Cellular Component-IEA;Cellular Component-IEA	1	GO:0016020	membrane	Cellular Component			noIPR;noIPR	null;null	PTHR31412:SF8 (PANTHER);PTHR31412 (PANTHER)	;	;	;
AUR62012358-RA	ADP,ATP carrier chloroplastic	1311	20	0	0.761	nr_alias_viridiplantae	GO:0016020-IEA;GO:0016021-IEA;GO:0005471-IEA;GO:0006810-IEA;GO:0015867-IEA;GO:0015866-IEA;GO:0005524-IEA	membrane-IEA;integral component of membrane-IEA;ATP:ADP antiporter activity-IEA;transport-IEA;ATP transport-IEA;ADP transport-IEA;ATP binding-IEA	Cellular Component-IEA;Cellular Component-IEA;Molecular Function-IEA;Biological Process-IEA;Biological Process-IEA;Biological Process-IEA;Molecular Function-IEA	3	GO:0000166;GO:0005215;GO:0016020	nucleotide binding;transporter activity;membrane	Molecular Function;Molecular Function;Cellular Component			noIPR	null	PTHR43596 (PANTHER)
AUR62012354-RA	uroporphyrinogen decarboxylase	1050	20	0	0.9511	nr_alias_viridiplantae	GO:0009570-IEA;GO:0006779-IEA;GO:0009507-IEA;GO:0005829-IBA;GO:0016829-IEA;GO:0009941-IEA;GO:0006782-IEA;GO:0006783-IBA;GO:0016831-IEA;GO:0004853-IBA;GO:0004853-IEA;GO:0009735-IEA	chloroplast stroma-IEA;porphyrin-containing compound biosynthetic process-IEA;chloroplast-IEA;cytosol-IBA;lyase activity-IEA;chloroplast envelope-IEA;protoporphyrinogen IX biosynthetic process-IEA;heme biosynthetic process-IBA;carboxy-lyase activity-IEA;uroporphyrinogen decarboxylase activity-IBA;uroporphyrinogen decarboxylase activity-IEA;response to cytokinin-IEA	Cellular Component-IEA;Biological Process-IEA;Cellular Component-IEA;Cellular Component-IBA;Molecular Function-IEA;Cellular Component-IEA;Biological Process-IEA;Biological Process-IBA;Molecular Function-IEA;Molecular Function-IBA;Molecular Function-IEA;Biological Process-IEA	7	GO:0003824;GO:0005829;GO:0009058;GO:0009536;GO:0009719;GO:0009987;GO:0044763	catalytic activity;cytosol;biosynthetic process;plastid;response to endogenous stimulus;cellular process;cellular process	Molecular Function;Cellular Component;Biological Process;Cellular Component;Biological Process;Biological Process;Biological Process	EC:4.1.1.37	Uroporphyrinogen decarboxylase	IPR006361;IPR000257;noIPR;noIPR;noIPR;noIPR	Uroporphyrinogen decarboxylase HemE;Uroporphyrinogen decarboxylase (URO-D);Uroporphyrinogen decarboxylase (URO-D);Uroporphyrinogen decarboxylase (URO-D);Uroporphyrinogen decarboxylase (URO-D);Uroporphyrinogen decarboxylase (URO-D)	TIGR01464 (TIGRFAM);PF01208 (PFAM);G3DSA:3.20.20.210 (GENE3D);PTHR21091:SF152 (PANTHER);PTHR21091 (PANTHER);SSF51726 (SUPERFAMILY)	GO:0006779/GO:0004853;GO:0004853/GO:0006779;;;;	porphyrin-containing compound biosynthetic process/uroporphyrinogen decarboxylase activity;uroporphyrinogen decarboxylase activity/porphyrin-containing compound biosynthetic process;;;;	Biological Process/Molecular Function;Molecular Function/Biological Process;;;;
AUR62012252-RA	NF-X1-type zinc finger NFXL2	2610	20	0	0.7751	nr_alias_viridiplantae	GO:0003700-IEA;GO:0000122-IEA;GO:0001078-IBA;GO:0008270-IEA;GO:0016020-IEA;GO:0016021-IEA;GO:0006355-IEA;GO:0006366-IBA;GO:0000977-IBA;GO:0016874-IEA;GO:0005634-IBA;GO:0005634-IEA	DNA-binding transcription factor activity-IEA;negative regulation of transcription by RNA polymerase II-IEA;DNA-binding transcription repressor activity, RNA polymerase II-specific-IBA;zinc ion binding-IEA;membrane-IEA;integral component of membrane-IEA;regulation of transcription, DNA-templated-IEA;transcription by RNA polymerase II-IBA;RNA polymerase II regulatory region sequence-specific DNA b…	Molecular Function-IEA;Biological Process-IEA;Molecular Function-IBA;Molecular Function-IEA;Cellular Component-IEA;Cellular Component-IEA;Biological Process-IEA;Biological Process-IBA;Molecular Function-IBA;Molecular Function-IEA;Cellular Component-IBA;Cellular Component-IEA	6	GO:0003677;GO:0003700;GO:0005634;GO:0006139;GO:0009058;GO:0016020	DNA binding;DNA-binding transcription factor activity;nucleus;nucleobase-containing compound metabolic process;biosynthetic process;membrane	Molecular Function;Molecular Function;Cellular Component;Biological Process;Biological Process;Cellular Component			IPR000967;IPR000967;noIPR;IPR034078;IPR001841;noIPR	Zinc finger, NF-X1-type;Zinc finger, NF-X1-type;Zinc finger, NF-X1-type;Transcription factor NFX1 family;Zinc finger, RING-type;Zinc finger, RING-type	SM00438 (SMART);PF01422 (PFAM);PTHR12360:SF6 (PANTHER);PTHR12360 (PANTHER);PS50089 (PROSITE_PROFILES);SSF57850 (SUPERFAMILY)	GO:0008270/GO:0003700/GO:0006355/GO:0005634;GO:0008270/GO:0003700/GO:0006355/GO:0005634;;GO:0003700;;	zinc ion binding/DNA-binding transcription factor activity/regulation of transcription, DNA-templated/nucleus;zinc ion binding/DNA-binding transcription factor activity/regulation of transcription, DNA-templated/nucleus;;DNA-binding transcription factor activity;;	Molecular Function/Molecular Function/Biological Process/Cellular Component;Molecular Function/Molecular Function/Biological Process/Cellular Component;;Molecular Function;;
AUR62012400-RA	Zinc BED-type	1794	20	5.1e-163	0.632	nr_alias_viridiplantae	GO:0003677-IEA;GO:0046983-IEA;GO:0003676-IEA	DNA binding-IEA;protein dimerization activity-IEA;nucleic acid binding-IEA	Molecular Function-IEA;Molecular Function-IEA;Molecular Function-IEA	1	GO:0003676	nucleic acid binding	Molecular Function			IPR003656;IPR025525;noIPR;noIPR;IPR003656;IPR012337;IPR013087	Zinc finger, BED-type;hAT-like transposase, RNase-H fold;hAT-like transposase, RNase-H fold;hAT-like transposase, RNase-H fold;Zinc finger, BED-type;Ribonuclease H-like domain;Zinc finger C2H2-type	SM00614 (SMART);PF14372 (PFAM);PTHR23272:SF93 (PANTHER);PTHR23272 (PANTHER);PS50808 (PROSITE_PROFILES);SSF53098 (SUPERFAMILY);SSF57667 (SUPERFAMILY)	GO:0003677;GO:0003677;;;GO:0003677;GO:0003676;GO:0003676	DNA binding;DNA binding;;;DNA binding;nucleic acid binding;nucleic acid binding	Molecular Function;Molecular Function;;;Molecular Function;Molecular Function;Molecular Function
AUR62012390-RA	zinc finger BED domain-containing RICESLEEPER 2-like	606	20	2.5e-38	0.635	nr_alias_viridiplantae	GO:0046983-IEA;GO:0003676-IEA	protein dimerization activity-IEA;nucleic acid binding-IEA	Molecular Function-IEA;Molecular Function-IEA	2	GO:0003676;GO:0005515	nucleic acid binding;protein binding	Molecular Function;Molecular Function			IPR008906;noIPR;noIPR;IPR012337	HAT, C-terminal dimerisation domain;HAT, C-terminal dimerisation domain;HAT, C-terminal dimerisation domain;Ribonuclease H-like domain	PF05699 (PFAM);PTHR23272:SF69 (PANTHER);PTHR23272 (PANTHER);SSF53098 (SUPERFAMILY)	GO:0046983;;;GO:0003676	protein dimerization activity;;;nucleic acid binding	Molecular Function;;;Molecular Function
AUR62012418-RA	probable glycosyltransferase At5g25310	1005	20	0	0.8996	nr_alias_viridiplantae	GO:0016757-IEA;GO:0016020-IEA;GO:0016021-IEA;GO:0050508-IEA;GO:0016740-IEA	transferase activity, transferring glycosyl groups-IEA;membrane-IEA;integral component of membrane-IEA;glucuronosyl-N-acetylglucosaminyl-proteoglycan 4-alpha-N-acetylglucosaminyltransferase activity-IEA;transferase activity-IEA	Molecular Function-IEA;Cellular Component-IEA;Cellular Component-IEA;Molecular Function-IEA;Molecular Function-IEA	2	GO:0016020;GO:0016740	membrane;transferase activity	Cellular Component;Molecular Function	EC:2.4.1.224	Glucuronosyl-N-acetylglucosaminyl-proteoglycan 4-alpha-N-	noIPR;IPR004263;noIPR;noIPR;noIPR	null;Exostosin-like;Exostosin-like;Exostosin-like;Exostosin-like	G3DSA:3.40.50.2000 (GENE3D);PF03016 (PFAM);PTHR11062:SF148 (PANTHER);PTHR11062 (PANTHER);SSF53756 (SUPERFAMILY)	;;;;	;;;;	;;;;
AUR62012399-RA	Coactivator KIX domain-containing	1086	20	0	0.6174	nr_alias_viridiplantae	GO:0003712-IEA;GO:0016020-IEA;GO:0016021-IEA;GO:0006355-IEA	transcription coregulator activity-IEA;membrane-IEA;integral component of membrane-IEA;regulation of transcription, DNA-templated-IEA	Molecular Function-IEA;Cellular Component-IEA;Cellular Component-IEA;Biological Process-IEA	3	GO:0003674;GO:0006139;GO:0009058	molecular_function;nucleobase-containing compound metabolic process;biosynthetic process	Molecular Function;Biological Process;Biological Process			noIPR;noIPR;noIPR	null;null;null	G3DSA:1.10.246.20 (GENE3D);PTHR35300:SF4 (PANTHER);PTHR35300 (PANTHER)	;;	;;	;;
AUR62012432-RA	TAPETUM DETERMINANT 1-like	1419	20	1.2e-44	0.6476	nr_alias_viridiplantae	GO:0008152-IEA;GO:0016757-IEA;GO:0008270-IEA;GO:0046872-IEA;GO:0016740-IEA;GO:0004565-IEA;GO:0030246-IEA;GO:0004553-IEA;GO:0016798-IEA;GO:0016787-IEA;GO:0005975-IEA	metabolic process-IEA;transferase activity, transferring glycosyl groups-IEA;zinc ion binding-IEA;metal ion binding-IEA;transferase activity-IEA;beta-galactosidase activity-IEA;carbohydrate binding-IEA;hydrolase activity, hydrolyzing O-glycosyl compounds-IEA;hydrolase activity, acting on glycosyl bonds-IEA;hydrolase activity-IEA;carbohydrate metabolic process-IEA	Biological Process-IEA;Molecular Function-IEA;Molecular Function-IEA;Molecular Function-IEA;Molecular Function-IEA;Molecular Function-IEA;Molecular Function-IEA;Molecular Function-IEA;Molecular Function-IEA;Molecular Function-IEA;Biological Process-IEA	2	GO:0005488;GO:0016787	binding;hydrolase activity	Molecular Function;Molecular Function			noIPR;noIPR	null;null	PTHR33184 (PANTHER);PTHR33184:SF15 (PANTHER)	;	;	;
AUR62012369-RA	probable L-type lectin-domain containing receptor kinase	1314	20	7.4e-156	0.6959	nr_alias_viridiplantae	GO:0000166-IEA;GO:0016020-IEA;GO:0016021-IEA;GO:0004672-IEA;GO:0004674-IEA;GO:0030246-IEA;GO:0005524-IEA;GO:0006468-IEA	nucleotide binding-IEA;membrane-IEA;integral component of membrane-IEA;protein kinase activity-IEA;protein serine/threonine kinase activity-IEA;carbohydrate binding-IEA;ATP binding-IEA;protein phosphorylation-IEA	Molecular Function-IEA;Cellular Component-IEA;Cellular Component-IEA;Molecular Function-IEA;Molecular Function-IEA;Molecular Function-IEA;Molecular Function-IEA;Biological Process-IEA	5	GO:0000166;GO:0006464;GO:0016020;GO:0016301;GO:0030246	nucleotide binding;cellular protein modification process;membrane;kinase activity;carbohydrate binding	Molecular Function;Biological Process;Cellular Component;Molecular Function;Molecular Function	EC:2.7.11	Transferring phosphorus-containing groups	IPR000719;IPR001220;noIPR;noIPR;noIPR;noIPR;IPR000719;noIPR;noIPR;IPR000719;IPR011009;IPR013320	Protein kinase domain;Legume lectin domain;Legume lectin domain;Legume lectin domain;Legume lectin domain;Legume lectin domain;Protein kinase domain;Protein kinase domain;Protein kinase domain;Protein kinase domain;Protein kinase-like domain;Concanavalin A-like lectin/glucanase domain	SM00220 (SMART);PF00139 (PFAM);G3DSA:1.10.510.10 (GENE3D);G3DSA:1.10.510.10 (GENE3D);G3DSA:3.30.200.20 (GENE3D);G3DSA:2.60.120.200 (GENE3D);PF00069 (PFAM);PTHR27007:SF106 (PANTHER);PTHR27007 (PANTHER);PS50011 (PROSITE_PROFILES);SSF56112 (SUPERFAMILY);SSF49899 (SUPERFAMILY)	GO:0006468/GO:0005524/GO:0004672;GO:0030246;;;;;GO:0006468/GO:0005524/GO:0004672;;;GO:0006468/GO:0005524/GO:0004672;;	protein phosphorylation/ATP binding/protein kinase activity;carbohydrate binding;;;;;protein phosphorylation/ATP binding/protein kinase activity;;;protein phosphorylation/ATP binding/protein kinase activity;;	Biological Process/Molecular Function/Molecular Function;Molecular Function;;;;;Biological Process/Molecular Function/Molecular Function;;;Biological Process/Molecular Function/Molecular Function;;
AUR62012289-RA	hypothetical protein SOVF_047120	819	20	1.2e-102	0.6741	nr_alias_viridiplantae	GO:0015035-IEA;GO:0045454-IEA;GO:0009055-IEA;GO:0055114-IEA;GO:0005623-IEA	protein disulfide oxidoreductase activity-IEA;cell redox homeostasis-IEA;electron transfer activity-IEA;oxidation-reduction process-IEA;cell-IEA	Molecular Function-IEA;Biological Process-IEA;Molecular Function-IEA;Biological Process-IEA;Cellular Component-IEA	5	GO:0003824;GO:0005623;GO:0008152;GO:0019725;GO:0044710	catalytic activity;cell;metabolic process;cellular homeostasis;metabolic process	Molecular Function;Cellular Component;Biological Process;Biological Process;Biological Process			IPR002109;noIPR;noIPR;noIPR;IPR002109;IPR012336	Glutaredoxin;Glutaredoxin;Glutaredoxin;Glutaredoxin;Glutaredoxin;Thioredoxin-like fold	PF00462 (PFAM);G3DSA:3.40.30.10 (GENE3D);PTHR10168 (PANTHER);PTHR10168:SF142 (PANTHER);PS51354 (PROSITE_PROFILES);SSF52833 (SUPERFAMILY)	GO:0009055/GO:0045454/GO:0015035;;;;GO:0009055/GO:0045454/GO:0015035;	electron transfer activity/cell redox homeostasis/protein disulfide oxidoreductase activity;;;;electron transfer activity/cell redox homeostasis/protein disulfide oxidoreductase activity;	Molecular Function/Biological Process/Molecular Function;;;;Molecular Function/Biological Process/Molecular Function;
AUR62012153-RA	BEL1-like homeodomain 9	1347	20	0	0.6612	nr_alias_viridiplantae	GO:0003677-IEA;GO:0016020-IEA;GO:0016021-IEA;GO:0006355-IEA;GO:0006810-IEA;GO:0005634-IEA;GO:0005215-IEA	DNA binding-IEA;membrane-IEA;integral component of membrane-IEA;regulation of transcription, DNA-templated-IEA;transport-IEA;nucleus-IEA;transporter activity-IEA	Molecular Function-IEA;Cellular Component-IEA;Cellular Component-IEA;Biological Process-IEA;Biological Process-IEA;Cellular Component-IEA;Molecular Function-IEA	4	GO:0003677;GO:0005634;GO:0006139;GO:0009058	DNA binding;nucleus;nucleobase-containing compound metabolic process;biosynthetic process	Molecular Function;Cellular Component;Biological Process;Biological Process			IPR006563;IPR001356;IPR006563;noIPR;IPR008422;noIPR;noIPR;IPR001356;IPR009057	POX domain;Homeobox domain;POX domain;POX domain;Homeobox KN domain;Homeobox KN domain;Homeobox KN domain;Homeobox domain;Homeobox domain-like	SM00574 (SMART);SM00389 (SMART);PF07526 (PFAM);G3DSA:1.10.10.60 (GENE3D);PF05920 (PFAM);PTHR11850 (PANTHER);PTHR11850:SF187 (PANTHER);PS50071 (PROSITE_PROFILES);SSF46689 (SUPERFAMILY)	;GO:0003677;;;GO:0006355/GO:0003677;;;GO:0003677;GO:0003677	;DNA binding;;;regulation of transcription, DNA-templated/DNA binding;;;DNA binding;DNA binding	;Molecular Function;;;Biological Process/Molecular Function;;;Molecular Function;Molecular Function
AUR62012119-RA	E3 ubiquitin- ligase SDIR1 isoform X2	816	20	8.4e-138	0.8622	nr_alias_viridiplantae	GO:0061630-IBA;GO:0008270-IEA;GO:0043161-IBA;GO:0046872-IEA;GO:0016020-IEA;GO:0016021-IEA;GO:0000209-IBA;GO:0042787-IBA	ubiquitin protein ligase activity-IBA;zinc ion binding-IEA;proteasome-mediated ubiquitin-dependent protein catabolic process-IBA;metal ion binding-IEA;membrane-IEA;integral component of membrane-IEA;protein polyubiquitination-IBA;ubiquitin-dependent protein catabolic process-IBA	Molecular Function-IBA;Molecular Function-IEA;Biological Process-IBA;Molecular Function-IEA;Cellular Component-IEA;Cellular Component-IEA;Biological Process-IBA;Biological Process-IBA	5	GO:0005488;GO:0006464;GO:0009056;GO:0016020;GO:0016740	binding;cellular protein modification process;catabolic process;membrane;transferase activity	Molecular Function;Biological Process;Biological Process;Cellular Component;Molecular Function			IPR001841;IPR001841;IPR013083;noIPR;noIPR;IPR001841;noIPR	Zinc finger, RING-type;Zinc finger, RING-type;Zinc finger, RING/FYVE/PHD-type;Zinc finger, RING/FYVE/PHD-type;Zinc finger, RING/FYVE/PHD-type;Zinc finger, RING-type;Zinc finger, RING-type	SM00184 (SMART);PF13639 (PFAM);G3DSA:3.30.40.10 (GENE3D);PTHR22763 (PANTHER);PTHR22763:SF158 (PANTHER);PS50089 (PROSITE_PROFILES);SSF57850 (SUPERFAMILY)	;;;;;;	;;;;;;	;;;;;;
AUR62012479-RA	formin 6	3132	20	0	0.757	nr_alias_viridiplantae										IPR015425;IPR014020;IPR029021;IPR015425;IPR014020;noIPR;noIPR;noIPR;IPR015425;IPR014020;IPR029023;noIPR;IPR029021;IPR000008	Formin, FH2 domain;Tensin phosphatase, C2 domain;Protein-tyrosine phosphatase-like;Formin, FH2 domain;Tensin phosphatase, C2 domain;Tensin phosphatase, C2 domain;Tensin phosphatase, C2 domain;Tensin phosphatase, C2 domain;Formin, FH2 domain;Tensin phosphatase, C2 domain;Tensin-type phosphatase domain;Tensin-type phosphatase domain;Protein-tyrosine phosphatase-like;C2 domain	SM00498 (SMART);SM01326 (SMART);G3DSA:3.90.190.10 (GENE3D);PF02181 (PFAM);PF10409 (PFAM);G3DSA:2.60.40.1110 (GENE3D);PTHR23213 (PANTHER);PTHR23213:SF263 (PANTHER);PS51444 (PROSITE_PROFILES);PS51182 (PROSITE_PROFILES);PS51181 (PROSITE_PROFILES);SSF101447 (SUPERFAMILY);SSF52799 (SUPERFAMILY);SSF49562 (SUPERFAMILY)	;;;;;;;;;;;;;	;;;;;;;;;;;;;	;;;;;;;;;;;;;
AUR62012347-RA	4,5-dioxygenase	819	20	0	0.8774	nr_alias_viridiplantae	GO:0016701-IEA;GO:0006725-IEA;GO:0008270-IEA;GO:0051213-IEA;GO:0046872-IEA;GO:0016491-IEA;GO:0008198-IEA;GO:0050297-IEA;GO:0055114-IEA	oxidoreductase activity, acting on single donors with incorporation of molecular oxygen-IEA;cellular aromatic compound metabolic process-IEA;zinc ion binding-IEA;dioxygenase activity-IEA;metal ion binding-IEA;oxidoreductase activity-IEA;ferrous iron binding-IEA;stizolobate synthase activity-IEA;oxidation-reduction process-IEA	Molecular Function-IEA;Biological Process-IEA;Molecular Function-IEA;Molecular Function-IEA;Molecular Function-IEA;Molecular Function-IEA;Molecular Function-IEA;Molecular Function-IEA;Biological Process-IEA	5	GO:0003824;GO:0005488;GO:0008152;GO:0009987;GO:0044710	catalytic activity;binding;metabolic process;cellular process;metabolic process	Molecular Function;Molecular Function;Biological Process;Biological Process;Biological Process	EC:1.13.11;EC:1.13.11.29	Acting on single donors with incorporation of molecular oxygen (oxygenases). The oxygen incorporated need not be derived from O(2);Stizolobate synthase	noIPR;IPR014436;noIPR;noIPR;noIPR;IPR004183	null;Extradiol aromatic ring-opening dioxygenase, DODA-type;Extradiol aromatic ring-opening dioxygenase, DODA-type;Extradiol aromatic ring-opening dioxygenase, DODA-type;Extradiol aromatic ring-opening dioxygenase, DODA-type;Extradiol ring-cleavage dioxygenase, class III enzyme, subunit B	G3DSA:3.40.830.10 (GENE3D);PIRSF006157 (PIRSF);PF02900 (PFAM);PTHR30096:SF5 (PANTHER);PTHR30096 (PANTHER);SSF53213 (SUPERFAMILY)	;GO:0008270/GO:0055114/GO:0016701;;;;GO:0006725/GO:0016491/GO:0008198	;zinc ion binding/oxidation-reduction process/oxidoreductase activity, acting on single donors with incorporation of molecular oxygen;;;;cellular aromatic compound metabolic process/oxidoreductase activity/ferrous iron binding	;Molecular Function/Biological Process/Molecular Function;;;;Biological Process/Molecular Function/Molecular Function
AUR62012284-RA	probable acetyltransferase NATA1-like	732	20	2.8e-114	0.6606	nr_alias_viridiplantae	GO:0050366-IEA;GO:0016746-IEA;GO:0016740-IEA;GO:0008080-IEA	tyramine N-feruloyltransferase activity-IEA;transferase activity, transferring acyl groups-IEA;transferase activity-IEA;N-acetyltransferase activity-IEA	Molecular Function-IEA;Molecular Function-IEA;Molecular Function-IEA;Molecular Function-IEA	1	GO:0016740	transferase activity	Molecular Function			noIPR;IPR000182;noIPR;noIPR;IPR000182;IPR016181	null;GNAT domain;GNAT domain;GNAT domain;GNAT domain;Acyl-CoA N-acyltransferase	G3DSA:3.40.630.30 (GENE3D);PF00583 (PFAM);PTHR10545:SF43 (PANTHER);PTHR10545 (PANTHER);PS51186 (PROSITE_PROFILES);SSF55729 (SUPERFAMILY)	;GO:0008080;;;GO:0008080;	;N-acetyltransferase activity;;;N-acetyltransferase activity;	;Molecular Function;;;Molecular Function;
AUR62012363-RA	potassium transporter 2-like isoform X1	2268	20	0	0.897	nr_alias_viridiplantae	GO:0071805-IEA;GO:0006813-IEA;GO:0015079-IBA;GO:0015079-IEA;GO:0016020-IEA;GO:0016021-IEA;GO:0006811-IEA;GO:0005886-IBA;GO:0005886-IEA	potassium ion transmembrane transport-IEA;potassium ion transport-IEA;potassium ion transmembrane transporter activity-IBA;potassium ion transmembrane transporter activity-IEA;membrane-IEA;integral component of membrane-IEA;ion transport-IEA;plasma membrane-IBA;plasma membrane-IEA	Biological Process-IEA;Biological Process-IEA;Molecular Function-IBA;Molecular Function-IEA;Cellular Component-IEA;Cellular Component-IEA;Biological Process-IEA;Cellular Component-IBA;Cellular Component-IEA	4	GO:0005215;GO:0005886;GO:0009987;GO:0044763	transporter activity;plasma membrane;cellular process;cellular process	Molecular Function;Cellular Component;Biological Process;Biological Process			IPR003855;IPR003855;IPR003855;noIPR	Potassium transporter;Potassium transporter;Potassium transporter;Potassium transporter	TIGR00794 (TIGRFAM);PF02705 (PFAM);PTHR30540 (PANTHER);PTHR30540:SF58 (PANTHER)	GO:0015079/GO:0071805/GO:0016020;GO:0015079/GO:0071805/GO:0016020;GO:0015079/GO:0071805/GO:0016020;	potassium ion transmembrane transporter activity/potassium ion transmembrane transport/membrane;potassium ion transmembrane transporter activity/potassium ion transmembrane transport/membrane;potassium ion transmembrane transporter activity/potassium ion transmembrane transport/membrane;	Molecular Function/Biological Process/Cellular Component;Molecular Function/Biological Process/Cellular Component;Molecular Function/Biological Process/Cellular Component;
AUR62012208-RA	pentatricopeptide repeat-containing At1g06145	1374	20	0	0.823	nr_alias_viridiplantae	GO:0003677-IEA;GO:0008270-IEA;GO:0016020-IEA;GO:0016021-IEA;GO:0006810-IEA;GO:0005215-IEA	DNA binding-IEA;zinc ion binding-IEA;membrane-IEA;integral component of membrane-IEA;transport-IEA;transporter activity-IEA	Molecular Function-IEA;Molecular Function-IEA;Cellular Component-IEA;Cellular Component-IEA;Biological Process-IEA;Molecular Function-IEA	3	GO:0003677;GO:0005215;GO:0016020	DNA binding;transporter activity;membrane	Molecular Function;Molecular Function;Cellular Component			IPR002885;IPR002885;noIPR;IPR002885;IPR002885;IPR011990;noIPR;noIPR;IPR002885;IPR002885;IPR002885;IPR002885;IPR002885;IPR002885;IPR002885;IPR002885;IPR002885;IPR002885;IPR002885;IPR011990	Pentatricopeptide repeat;Pentatricopeptide repeat;Pentatricopeptide repeat;Pentatricopeptide repeat;Pentatricopeptide repeat;Tetratricopeptide-like helical domain;Tetratricopeptide-like helical domain;Tetratricopeptide-like helical domain;Pentatricopeptide repeat;Pentatricopeptide repeat;Pentatricopeptide repeat;Pentatricopeptide repeat;Pentatricopeptide repeat;Pentatricopeptide repeat;Pentatrico…	PF12854 (PFAM);TIGR00756 (TIGRFAM);G3DSA:3.30.2320.10 (GENE3D);PF01535 (PFAM);PF13041 (PFAM);G3DSA:1.25.40.10 (GENE3D);PTHR24015:SF1494 (PANTHER);PTHR24015 (PANTHER);PS51375 (PROSITE_PROFILES);PS51375 (PROSITE_PROFILES);PS51375 (PROSITE_PROFILES);PS51375 (PROSITE_PROFILES);PS51375 (PROSITE_PROFILES);PS51375 (PROSITE_PROFILES);PS51375 (PROSITE_PROFILES);PS51375 (PROSITE_PROFILES);PS51375 (PROSITE_…	;;;;;GO:0005515;;;;;;;;;;;;;;GO:0005515	;;;;;protein binding;;;;;;;;;;;;;;protein binding	;;;;;Molecular Function;;;;;;;;;;;;;;Molecular Function
AUR62012165-RA	rop guanine nucleotide exchange factor 5	1806	20	0	0.8458	nr_alias_viridiplantae	GO:0005089-IEA;GO:0043547-IEA	Rho guanyl-nucleotide exchange factor activity-IEA;positive regulation of GTPase activity-IEA	Molecular Function-IEA;Biological Process-IEA	2	GO:0003674;GO:0008150	molecular_function;biological_process	Molecular Function;Biological Process			IPR005512;noIPR;noIPR;IPR005512	PRONE domain;PRONE domain;PRONE domain;PRONE domain	PF03759 (PFAM);PTHR33101 (PANTHER);PTHR33101:SF16 (PANTHER);PS51334 (PROSITE_PROFILES)	GO:0005089;;;GO:0005089	Rho guanyl-nucleotide exchange factor activity;;;Rho guanyl-nucleotide exchange factor activity	Molecular Function;;;Molecular Function
AUR62012106-RA	ATP synthase CF0 subunit III (chloroplast)	246	20	2.4e-32	0.9864	nr_alias_viridiplantae										IPR000454;IPR002379;IPR005953;IPR002379;noIPR;IPR000454;IPR002379	ATP synthase, F0 complex, subunit C;V-ATPase proteolipid subunit C-like domain;ATP synthase, F0 complex, subunit C, bacterial/chloroplast;V-ATPase proteolipid subunit C-like domain;V-ATPase proteolipid subunit C-like domain;ATP synthase, F0 complex, subunit C;V-ATPase proteolipid subunit C-like domain	PR00124 (PRINTS);PF00137 (PFAM);TIGR01260 (TIGRFAM);G3DSA:1.20.20.10 (GENE3D);PTHR10031:SF19 (PANTHER);PTHR10031 (PANTHER);SSF81333 (SUPERFAMILY)	GO:0015078/GO:0045263/GO:0015986;GO:0015991/GO:0033177/GO:0015078;GO:0045263/GO:0015078/GO:0015986;GO:0015991/GO:0033177/GO:0015078;;GO:0015078/GO:0045263/GO:0015986;GO:0015991/GO:0033177/GO:0015078	proton transmembrane transporter activity/proton-transporting ATP synthase complex, coupling factor F(o)/ATP synthesis coupled proton transport;ATP hydrolysis coupled proton transport/proton-transporting two-sector ATPase complex, proton-transporting domain/proton transmembrane transporter activity;proton-transporting ATP synthase complex, coupling factor F(o)/proton transmembrane transporter act…	Molecular Function/Cellular Component/Biological Process;Biological Process/Cellular Component/Molecular Function;Cellular Component/Molecular Function/Biological Process;Biological Process/Cellular Component/Molecular Function;;Molecular Function/Cellular Component/Biological Process;Biological Process/Cellular Component/Molecular Function
AUR62012422-RA	zinc finger BED domain-containing RICESLEEPER 2-like	2094	20	2.1e-174	0.614	nr_alias_viridiplantae	GO:0003677-IEA;GO:0046983-IEA;GO:0003676-IEA	DNA binding-IEA;protein dimerization activity-IEA;nucleic acid binding-IEA	Molecular Function-IEA;Molecular Function-IEA;Molecular Function-IEA							IPR003656;IPR008906;IPR025525;IPR003656;noIPR;noIPR;IPR003656;noIPR;IPR012337	Zinc finger, BED-type;HAT, C-terminal dimerisation domain;hAT-like transposase, RNase-H fold;Zinc finger, BED-type;Zinc finger, BED-type;Zinc finger, BED-type;Zinc finger, BED-type;Zinc finger, BED-type;Ribonuclease H-like domain	SM00614 (SMART);PF05699 (PFAM);PF14372 (PFAM);PF02892 (PFAM);PTHR23272 (PANTHER);PTHR23272:SF69 (PANTHER);PS50808 (PROSITE_PROFILES);SSF140996 (SUPERFAMILY);SSF53098 (SUPERFAMILY)	GO:0003677;GO:0046983;GO:0003677;GO:0003677;;;GO:0003677;;GO:0003676	DNA binding;protein dimerization activity;DNA binding;DNA binding;;;DNA binding;;nucleic acid binding	Molecular Function;Molecular Function;Molecular Function;Molecular Function;;;Molecular Function;;Molecular Function
AUR62012238-RA	cytochrome P450 90A1	1062	20	0	0.8762	nr_alias_viridiplantae	GO:0005506-IEA;GO:0016491-IEA;GO:0046872-IEA;GO:0016020-IEA;GO:0016021-IEA;GO:0016132-IBA;GO:0016132-IEA;GO:0055114-IEA;GO:0016125-IBA;GO:0010268-IBA;GO:0010224-IEA;GO:0010584-IEA;GO:0007275-IBA;GO:0016705-IEA;GO:0020037-IEA;GO:0004497-IBA;GO:0004497-IEA;GO:0048657-IEA;GO:0009911-IEA	iron ion binding-IEA;oxidoreductase activity-IEA;metal ion binding-IEA;membrane-IEA;integral component of membrane-IEA;brassinosteroid biosynthetic process-IBA;brassinosteroid biosynthetic process-IEA;oxidation-reduction process-IEA;sterol metabolic process-IBA;brassinosteroid homeostasis-IBA;response to UV-B-IEA;pollen exine formation-IEA;multicellular organism development-IBA;oxidoreductase act…	Molecular Function-IEA;Molecular Function-IEA;Molecular Function-IEA;Cellular Component-IEA;Cellular Component-IEA;Biological Process-IBA;Biological Process-IEA;Biological Process-IEA;Biological Process-IBA;Biological Process-IBA;Biological Process-IEA;Biological Process-IEA;Biological Process-IBA;Molecular Function-IEA;Molecular Function-IEA;Molecular Function-IBA;Molecular Function-IEA;Biologic…	10	GO:0003824;GO:0005488;GO:0006629;GO:0009058;GO:0009628;GO:0009653;GO:0009908;GO:0016020;GO:0016043;GO:0030154	catalytic activity;binding;lipid metabolic process;biosynthetic process;response to abiotic stimulus;anatomical structure morphogenesis;flower development;membrane;cellular component organization;cell differentiation	Molecular Function;Molecular Function;Biological Process;Biological Process;Biological Process;Biological Process;Biological Process;Cellular Component;Biological Process;Biological Process			IPR001128;IPR002401;IPR001128;noIPR;noIPR;noIPR;IPR001128	Cytochrome P450;Cytochrome P450, E-class, group I;Cytochrome P450;Cytochrome P450;Cytochrome P450;Cytochrome P450;Cytochrome P450	PR00385 (PRINTS);PR00463 (PRINTS);PF00067 (PFAM);G3DSA:1.10.630.10 (GENE3D);PTHR24286:SF130 (PANTHER);PTHR24286 (PANTHER);SSF48264 (SUPERFAMILY)	GO:0005506/GO:0055114/GO:0016705/GO:0020037;GO:0005506/GO:0055114/GO:0020037/GO:0016705;GO:0005506/GO:0055114/GO:0016705/GO:0020037;;;;GO:0005506/GO:0055114/GO:0016705/GO:0020037	iron ion binding/oxidation-reduction process/oxidoreductase activity, acting on paired donors, with incorporation or reduction of molecular oxygen/heme binding;iron ion binding/oxidation-reduction process/heme binding/oxidoreductase activity, acting on paired donors, with incorporation or reduction of molecular oxygen;iron ion binding/oxidation-reduction process/oxidoreductase activity, acting on…	Molecular Function/Biological Process/Molecular Function/Molecular Function;Molecular Function/Biological Process/Molecular Function/Molecular Function;Molecular Function/Biological Process/Molecular Function/Molecular Function;;;;Molecular Function/Biological Process/Molecular Function/Molecular Function
AUR62012157-RA	UDP-glycosyltransferase 76C4	1359	20	0	0.7241	nr_alias_viridiplantae	GO:0008152-IEA;GO:0016758-IEA;GO:0080043-IBA;GO:0080044-IBA;GO:0052696-IBA;GO:0043231-IBA;GO:0016740-IEA;GO:0009813-IBA	metabolic process-IEA;transferase activity, transferring hexosyl groups-IEA;quercetin 3-O-glucosyltransferase activity-IBA;quercetin 7-O-glucosyltransferase activity-IBA;flavonoid glucuronidation-IBA;intracellular membrane-bounded organelle-IBA;transferase activity-IEA;flavonoid biosynthetic process-IBA	Biological Process-IEA;Molecular Function-IEA;Molecular Function-IBA;Molecular Function-IBA;Biological Process-IBA;Cellular Component-IBA;Molecular Function-IEA;Biological Process-IBA	7	GO:0005622;GO:0005975;GO:0009058;GO:0009987;GO:0016740;GO:0044723;GO:0044763	intracellular;carbohydrate metabolic process;biosynthetic process;cellular process;transferase activity;carbohydrate metabolic process;cellular process	Cellular Component;Biological Process;Biological Process;Biological Process;Molecular Function;Biological Process;Biological Process			noIPR;noIPR;IPR002213;IPR002213;noIPR;noIPR	null;null;UDP-glucuronosyl/UDP-glucosyltransferase;UDP-glucuronosyl/UDP-glucosyltransferase;UDP-glucuronosyl/UDP-glucosyltransferase;UDP-glucuronosyl/UDP-glucosyltransferase	G3DSA:3.40.50.2000 (GENE3D);G3DSA:3.40.50.2000 (GENE3D);PF00201 (PFAM);PTHR11926 (PANTHER);PTHR11926:SF449 (PANTHER);SSF53756 (SUPERFAMILY)	;;GO:0016758/GO:0008152;GO:0016758/GO:0008152;;	;;transferase activity, transferring hexosyl groups/metabolic process;transferase activity, transferring hexosyl groups/metabolic process;;	;;Molecular Function/Biological Process;Molecular Function/Biological Process;;
AUR62012442-RA	hypothetical protein SOVF_012010	5898	20	0	0.5552	nr_alias_viridiplantae	GO:0008270-IEA;GO:0046872-IEA;GO:0008168-IEA;GO:0016740-IEA;GO:0032259-IEA;GO:0005634-IEA	zinc ion binding-IEA;metal ion binding-IEA;methyltransferase activity-IEA;transferase activity-IEA;methylation-IEA;nucleus-IEA	Molecular Function-IEA;Molecular Function-IEA;Molecular Function-IEA;Molecular Function-IEA;Biological Process-IEA;Cellular Component-IEA	2	GO:0005488;GO:0016740	binding;transferase activity	Molecular Function;Molecular Function			IPR001214;noIPR;IPR001214;noIPR;noIPR;IPR001214;noIPR	SET domain;SET domain;SET domain;SET domain;SET domain;SET domain;SET domain	SM00317 (SMART);G3DSA:2.170.270.10 (GENE3D);PF00856 (PFAM);PTHR22884 (PANTHER);PTHR22884:SF434 (PANTHER);PS50280 (PROSITE_PROFILES);SSF82199 (SUPERFAMILY)	GO:0005515;;GO:0005515;;;GO:0005515;	protein binding;;protein binding;;;protein binding;	Molecular Function;;Molecular Function;;;Molecular Function;
AUR62012349-RA	4,5-dioxygenase	681	20	3.4e-125	0.74	nr_alias_viridiplantae	GO:0016701-IEA;GO:0006725-IEA;GO:0008270-IEA;GO:0051213-IEA;GO:0046872-IEA;GO:0016491-IEA;GO:0008198-IEA;GO:0050297-IEA;GO:0055114-IEA	oxidoreductase activity, acting on single donors with incorporation of molecular oxygen-IEA;cellular aromatic compound metabolic process-IEA;zinc ion binding-IEA;dioxygenase activity-IEA;metal ion binding-IEA;oxidoreductase activity-IEA;ferrous iron binding-IEA;stizolobate synthase activity-IEA;oxidation-reduction process-IEA	Molecular Function-IEA;Biological Process-IEA;Molecular Function-IEA;Molecular Function-IEA;Molecular Function-IEA;Molecular Function-IEA;Molecular Function-IEA;Molecular Function-IEA;Biological Process-IEA	5	GO:0003824;GO:0005488;GO:0008152;GO:0009987;GO:0044710	catalytic activity;binding;metabolic process;cellular process;metabolic process	Molecular Function;Molecular Function;Biological Process;Biological Process;Biological Process			noIPR;IPR014436;noIPR;noIPR;IPR004183;IPR004183	null;Extradiol aromatic ring-opening dioxygenase, DODA-type;Extradiol aromatic ring-opening dioxygenase, DODA-type;Extradiol aromatic ring-opening dioxygenase, DODA-type;Extradiol ring-cleavage dioxygenase, class III enzyme, subunit B;Extradiol ring-cleavage dioxygenase, class III enzyme, subunit B	G3DSA:3.40.830.10 (GENE3D);PIRSF006157 (PIRSF);PF02900 (PFAM);PTHR30096 (PANTHER);SSF53213 (SUPERFAMILY);SSF53213 (SUPERFAMILY)	;GO:0008270/GO:0016701/GO:0055114;;;GO:0006725/GO:0016491/GO:0008198;GO:0006725/GO:0016491/GO:0008198	;zinc ion binding/oxidoreductase activity, acting on single donors with incorporation of molecular oxygen/oxidation-reduction process;;;cellular aromatic compound metabolic process/oxidoreductase activity/ferrous iron binding;cellular aromatic compound metabolic process/oxidoreductase activity/ferrous iron binding	;Molecular Function/Molecular Function/Biological Process;;;Biological Process/Molecular Function/Molecular Function;Biological Process/Molecular Function/Molecular Function
AUR62012464-RA	probable CCR4-associated factor 1 homolog 7	816	20	3.4e-172	0.8973	nr_alias_viridiplantae	GO:0000288-IBA;GO:0090503-IEA;GO:0004535-IEA;GO:0000175-IBA;GO:0030014-IBA;GO:0005634-IEA;GO:0016787-IEA;GO:0003676-IEA	nuclear-transcribed mRNA catabolic process, deadenylation-dependent decay-IBA;RNA phosphodiester bond hydrolysis, exonucleolytic-IEA;poly(A)-specific ribonuclease activity-IEA;3'-5'-exoribonuclease activity-IBA;CCR4-NOT complex-IBA;nucleus-IEA;hydrolase activity-IEA;nucleic acid binding-IEA	Biological Process-IBA;Biological Process-IEA;Molecular Function-IEA;Molecular Function-IBA;Cellular Component-IBA;Cellular Component-IEA;Molecular Function-IEA;Molecular Function-IEA	4	GO:0003676;GO:0004518;GO:0005634;GO:0009056	nucleic acid binding;nuclease activity;nucleus;catabolic process	Molecular Function;Molecular Function;Cellular Component;Biological Process	EC:3.1.13;EC:3.1.15;EC:3.1.13.4	Acting on ester bonds;Acting on ester bonds;Poly(A)-specific ribonuclease	IPR012337;IPR006941;noIPR;noIPR;IPR012337	Ribonuclease H-like domain;Ribonuclease CAF1;Ribonuclease CAF1;Ribonuclease CAF1;Ribonuclease H-like domain	G3DSA:3.30.420.10 (GENE3D);PF04857 (PFAM);PTHR10797 (PANTHER);PTHR10797:SF24 (PANTHER);SSF53098 (SUPERFAMILY)	GO:0003676;;;;GO:0003676	nucleic acid binding;;;;nucleic acid binding	Molecular Function;;;;Molecular Function
AUR62012211-RA	systemin receptor SR160	3582	20	0	0.7793	nr_alias_viridiplantae	GO:0005768-IEA;GO:0009729-IEA;GO:0016020-IEA;GO:0016021-IEA;GO:0016740-IEA;GO:0016301-IEA;GO:1900140-IEA;GO:0060548-IEA;GO:0048657-IEA;GO:0009742-IEA;GO:0004672-IEA;GO:0004674-IEA;GO:0009647-IEA;GO:0005524-IEA;GO:0006952-IEA;GO:0005886-IEA;GO:0000166-IEA;GO:0001578-IEA;GO:0046982-IEA;GO:0048366-IEA;GO:0016310-IEA;GO:0010224-IEA;GO:0042802-IEA;GO:0042803-IEA;GO:0010584-IEA;GO:0005496-IEA;GO:000828…	endosome-IEA;detection of brassinosteroid stimulus-IEA;membrane-IEA;integral component of membrane-IEA;transferase activity-IEA;kinase activity-IEA;regulation of seedling development-IEA;negative regulation of cell death-IEA;anther wall tapetum cell differentiation-IEA;brassinosteroid mediated signaling pathway-IEA;protein kinase activity-IEA;protein serine/threonine kinase activity-IEA;skotomorp…	Cellular Component-IEA;Biological Process-IEA;Cellular Component-IEA;Cellular Component-IEA;Molecular Function-IEA;Molecular Function-IEA;Biological Process-IEA;Biological Process-IEA;Biological Process-IEA;Biological Process-IEA;Molecular Function-IEA;Molecular Function-IEA;Biological Process-IEA;Molecular Function-IEA;Biological Process-IEA;Cellular Component-IEA;Molecular Function-IEA;Biologic…	12	GO:0000166;GO:0005515;GO:0005623;GO:0006464;GO:0008289;GO:0009628;GO:0009653;GO:0009719;GO:0009791;GO:0016020;GO:0016043;GO:0016301	nucleotide binding;protein binding;cell;cellular protein modification process;lipid binding;response to abiotic stimulus;anatomical structure morphogenesis;response to endogenous stimulus;post-embryonic development;membrane;cellular component organization;kinase activity	Molecular Function;Molecular Function;Cellular Component;Biological Process;Molecular Function;Biological Process;Biological Process;Biological Process;Biological Process;Cellular Component;Biological Process;Molecular Function	EC:2.7.11	Transferring phosphorus-containing groups	noIPR;IPR000719;IPR003591;IPR032675;IPR032675;IPR025875;IPR001611;IPR000719;IPR032675;IPR032675;IPR001611;noIPR;noIPR;IPR013210;IPR032675;noIPR;noIPR;IPR001611;IPR001611;IPR001611;IPR001611;IPR001611;IPR001611;IPR001611;IPR001611;IPR001611;IPR001611;IPR001611;IPR001611;IPR000719;IPR001611;IPR001611;IPR001611;IPR001611;IPR001611;IPR001611;IPR001611;IPR001611;IPR001611;IPR032675;IPR032675;IPR011009	null;Protein kinase domain;Leucine-rich repeat, typical subtype;Leucine-rich repeat domain, L domain-like;Leucine-rich repeat domain, L domain-like;Leucine rich repeat 4;Leucine-rich repeat;Protein kinase domain;Leucine-rich repeat domain, L domain-like;Leucine-rich repeat domain, L domain-like;Leucine-rich repeat;Leucine-rich repeat;Leucine-rich repeat;Leucine-rich repeat-containing N-terminal, …	PR00019 (PRINTS);SM00220 (SMART);SM00369 (SMART);G3DSA:3.80.10.10 (GENE3D);G3DSA:3.80.10.10 (GENE3D);PF12799 (PFAM);PF00560 (PFAM);PF00069 (PFAM);G3DSA:3.80.10.10 (GENE3D);G3DSA:3.80.10.10 (GENE3D);PF13855 (PFAM);G3DSA:1.10.510.10 (GENE3D);G3DSA:3.30.200.20 (GENE3D);PF08263 (PFAM);G3DSA:3.80.10.10 (GENE3D);PTHR27000 (PANTHER);PTHR27000:SF307 (PANTHER);PS51450 (PROSITE_PROFILES);PS51450 (PROSITE_P…	;GO:0004672/GO:0005524/GO:0006468;;;;;GO:0005515;GO:0004672/GO:0005524/GO:0006468;;;GO:0005515;;;;;;;GO:0005515;GO:0005515;GO:0005515;GO:0005515;GO:0005515;GO:0005515;GO:0005515;GO:0005515;GO:0005515;GO:0005515;GO:0005515;GO:0005515;GO:0004672/GO:0005524/GO:0006468;GO:0005515;GO:0005515;GO:0005515;GO:0005515;GO:0005515;GO:0005515;GO:0005515;GO:0005515;GO:0005515;;;	;protein kinase activity/ATP binding/protein phosphorylation;;;;;protein binding;protein kinase activity/ATP binding/protein phosphorylation;;;protein binding;;;;;;;protein binding;protein binding;protein binding;protein binding;protein binding;protein binding;protein binding;protein binding;protein binding;protein binding;protein binding;protein binding;protein kinase activity/ATP binding/protei…	;Molecular Function/Molecular Function/Biological Process;;;;;Molecular Function;Molecular Function/Molecular Function/Biological Process;;;Molecular Function;;;;;;;Molecular Function;Molecular Function;Molecular Function;Molecular Function;Molecular Function;Molecular Function;Molecular Function;Molecular Function;Molecular Function;Molecular Function;Molecular Function;Molecular Function;Molecu…
AUR62012233-RA	clathrin light chain 2	792	20	1.9e-107	0.7448	nr_alias_viridiplantae	GO:0072583-IBA;GO:0016192-IEA;GO:0032050-IBA;GO:0030130-IEA;GO:0005198-IBA;GO:0005198-IEA;GO:0030132-IEA;GO:0009941-IEA;GO:0030125-IBA;GO:0009504-IEA;GO:0006886-IEA;GO:0005886-IEA	clathrin-dependent endocytosis-IBA;vesicle-mediated transport-IEA;clathrin heavy chain binding-IBA;clathrin coat of trans-Golgi network vesicle-IEA;structural molecule activity-IBA;structural molecule activity-IEA;clathrin coat of coated pit-IEA;chloroplast envelope-IEA;clathrin vesicle coat-IBA;cell plate-IEA;intracellular protein transport-IEA;plasma membrane-IEA	Biological Process-IBA;Biological Process-IEA;Molecular Function-IBA;Cellular Component-IEA;Molecular Function-IBA;Molecular Function-IEA;Cellular Component-IEA;Cellular Component-IEA;Cellular Component-IBA;Cellular Component-IEA;Biological Process-IEA;Cellular Component-IEA	4	GO:0005198;GO:0005794;GO:0005886;GO:0006810	structural molecule activity;Golgi apparatus;plasma membrane;transport	Molecular Function;Cellular Component;Cellular Component;Biological Process			IPR000996;noIPR;IPR000996	Clathrin light chain;Clathrin light chain;Clathrin light chain	PF01086 (PFAM);PTHR10639:SF16 (PANTHER);PTHR10639 (PANTHER)	GO:0005198/GO:0006886/GO:0016192/GO:0030132/GO:0030130;;GO:0005198/GO:0006886/GO:0016192/GO:0030132/GO:0030130	structural molecule activity/intracellular protein transport/vesicle-mediated transport/clathrin coat of coated pit/clathrin coat of trans-Golgi network vesicle;;structural molecule activity/intracellular protein transport/vesicle-mediated transport/clathrin coat of coated pit/clathrin coat of trans-Golgi network vesicle	Molecular Function/Biological Process/Biological Process/Cellular Component/Cellular Component;;Molecular Function/Biological Process/Biological Process/Cellular Component/Cellular Component
AUR62012445-RA	homeobox knotted-1-like 3 isoform X3	1002	20	2.6e-155	0.8626	nr_alias_viridiplantae	GO:0003677-IEA;GO:0006355-IEA;GO:0005634-IEA	DNA binding-IEA;regulation of transcription, DNA-templated-IEA;nucleus-IEA	Molecular Function-IEA;Biological Process-IEA;Cellular Component-IEA	4	GO:0003677;GO:0005634;GO:0006139;GO:0009058	DNA binding;nucleus;nucleobase-containing compound metabolic process;biosynthetic process	Molecular Function;Cellular Component;Biological Process;Biological Process			IPR005540;IPR005541;IPR001356;noIPR;IPR005540;IPR008422;IPR005541;noIPR;noIPR;IPR001356;IPR009057	KNOX1;KNOX2;Homeobox domain;Homeobox domain;KNOX1;Homeobox KN domain;KNOX2;KNOX2;KNOX2;Homeobox domain;Homeobox domain-like	SM01255 (SMART);SM01256 (SMART);SM00389 (SMART);G3DSA:1.10.10.60 (GENE3D);PF03790 (PFAM);PF05920 (PFAM);PF03791 (PFAM);PTHR11850 (PANTHER);PTHR11850:SF180 (PANTHER);PS50071 (PROSITE_PROFILES);SSF46689 (SUPERFAMILY)	GO:0003677/GO:0005634;GO:0005634/GO:0003677;GO:0003677;;GO:0003677/GO:0005634;GO:0006355/GO:0003677;GO:0005634/GO:0003677;;;GO:0003677;GO:0003677	DNA binding/nucleus;nucleus/DNA binding;DNA binding;;DNA binding/nucleus;regulation of transcription, DNA-templated/DNA binding;nucleus/DNA binding;;;DNA binding;DNA binding	Molecular Function/Cellular Component;Cellular Component/Molecular Function;Molecular Function;;Molecular Function/Cellular Component;Biological Process/Molecular Function;Cellular Component/Molecular Function;;;Molecular Function;Molecular Function
AUR62012253-RA	serine threonine- kinase CCR3	2430	20	0	0.7777	nr_alias_viridiplantae	GO:0000166-IEA;GO:0016020-IEA;GO:0016021-IEA;GO:0004672-IEA;GO:0004674-IEA;GO:0005524-IEA;GO:0006468-IEA	nucleotide binding-IEA;membrane-IEA;integral component of membrane-IEA;protein kinase activity-IEA;protein serine/threonine kinase activity-IEA;ATP binding-IEA;protein phosphorylation-IEA	Molecular Function-IEA;Cellular Component-IEA;Cellular Component-IEA;Molecular Function-IEA;Molecular Function-IEA;Molecular Function-IEA;Biological Process-IEA	4	GO:0000166;GO:0006464;GO:0016020;GO:0016301	nucleotide binding;cellular protein modification process;membrane;kinase activity	Molecular Function;Biological Process;Cellular Component;Molecular Function	EC:2.7.11	Transferring phosphorus-containing groups	IPR000719;IPR000719;noIPR;noIPR;noIPR;noIPR;noIPR;noIPR;IPR000719;IPR011009;IPR009091	Protein kinase domain;Protein kinase domain;Protein kinase domain;Protein kinase domain;Protein kinase domain;Protein kinase domain;Protein kinase domain;Protein kinase domain;Protein kinase domain;Protein kinase-like domain;Regulator of chromosome condensation 1/beta-lactamase-inhibitor protein II	SM00220 (SMART);PF00069 (PFAM);G3DSA:2.130.10.30 (GENE3D);G3DSA:3.30.200.20 (GENE3D);G3DSA:1.10.510.10 (GENE3D);PF13540 (PFAM);PTHR27003:SF211 (PANTHER);PTHR27003 (PANTHER);PS50011 (PROSITE_PROFILES);SSF56112 (SUPERFAMILY);SSF50985 (SUPERFAMILY)	GO:0006468/GO:0004672/GO:0005524;GO:0006468/GO:0004672/GO:0005524;;;;;;;GO:0006468/GO:0004672/GO:0005524;;	protein phosphorylation/protein kinase activity/ATP binding;protein phosphorylation/protein kinase activity/ATP binding;;;;;;;protein phosphorylation/protein kinase activity/ATP binding;;	Biological Process/Molecular Function/Molecular Function;Biological Process/Molecular Function/Molecular Function;;;;;;;Biological Process/Molecular Function/Molecular Function;;
AUR62012278-RA	UTP--glucose-1-phosphate uridylyltransferase chloroplastic	2457	20	0	0.8176	nr_alias_viridiplantae	GO:0008152-IEA;GO:0003977-IBA;GO:0005829-IBA;GO:0006048-IBA;GO:0070569-IBA;GO:0070569-IEA	metabolic process-IEA;UDP-N-acetylglucosamine diphosphorylase activity-IBA;cytosol-IBA;UDP-N-acetylglucosamine biosynthetic process-IBA;uridylyltransferase activity-IBA;uridylyltransferase activity-IEA	Biological Process-IEA;Molecular Function-IBA;Cellular Component-IBA;Biological Process-IBA;Molecular Function-IBA;Molecular Function-IEA	4	GO:0005829;GO:0006139;GO:0009058;GO:0016740	cytosol;nucleobase-containing compound metabolic process;biosynthetic process;transferase activity	Cellular Component;Biological Process;Biological Process;Molecular Function	EC:2.7.7.23	UDP-N-acetylglucosamine diphosphorylase	IPR029044;noIPR;noIPR;IPR029044	Nucleotide-diphospho-sugar transferases;Nucleotide-diphospho-sugar transferases;Nucleotide-diphospho-sugar transferases;Nucleotide-diphospho-sugar transferases	G3DSA:3.90.550.10 (GENE3D);PTHR11952:SF18 (PANTHER);PTHR11952 (PANTHER);SSF53448 (SUPERFAMILY)	;;;	;;;	;;;
AUR62012136-RA	phosphatase 2C 37-like	1203	20	0	0.7393	nr_alias_viridiplantae	GO:0004722-IEA;GO:0003824-IEA;GO:0046872-IEA;GO:0006470-IEA;GO:0043169-IEA;GO:0004721-IEA;GO:0016787-IEA	protein serine/threonine phosphatase activity-IEA;catalytic activity-IEA;metal ion binding-IEA;protein dephosphorylation-IEA;cation binding-IEA;phosphoprotein phosphatase activity-IEA;hydrolase activity-IEA	Molecular Function-IEA;Molecular Function-IEA;Molecular Function-IEA;Biological Process-IEA;Molecular Function-IEA;Molecular Function-IEA;Molecular Function-IEA	3	GO:0005488;GO:0006464;GO:0016787	binding;cellular protein modification process;hydrolase activity	Molecular Function;Biological Process;Molecular Function	EC:3.1.3.16;EC:3.1.3.41	Protein-serine/threonine phosphatase;4-nitrophenylphosphatase	IPR001932;IPR001932;IPR001932;IPR015655;noIPR;IPR001932;IPR001932	PPM-type phosphatase domain;PPM-type phosphatase domain;PPM-type phosphatase domain;Protein phosphatase 2C family;Protein phosphatase 2C family;PPM-type phosphatase domain;PPM-type phosphatase domain	SM00332 (SMART);PF00481 (PFAM);G3DSA:3.60.40.10 (GENE3D);PTHR13832 (PANTHER);PTHR13832:SF437 (PANTHER);PS51746 (PROSITE_PROFILES);SSF81606 (SUPERFAMILY)	GO:0003824;GO:0003824;GO:0003824;GO:0006470/GO:0004722;;GO:0003824;GO:0003824	catalytic activity;catalytic activity;catalytic activity;protein dephosphorylation/protein serine/threonine phosphatase activity;;catalytic activity;catalytic activity	Molecular Function;Molecular Function;Molecular Function;Biological Process/Molecular Function;;Molecular Function;Molecular Function
AUR62012088-RA	heat shock cognate 70 kDa -like	231	20	1.3e-17	0.676	nr_alias_viridiplantae	GO:0003677-IEA;GO:0005634-IEA	DNA binding-IEA;nucleus-IEA	Molecular Function-IEA;Cellular Component-IEA
AUR62012381-RA	SNARE-like superfamily	444	20	4.8e-98	0.9449	nr_alias_viridiplantae	GO:0015031-IEA;GO:0006810-IEA	protein transport-IEA;transport-IEA	Biological Process-IEA;Biological Process-IEA	1	GO:0006810	transport	Biological Process			IPR022775;noIPR;noIPR;noIPR;IPR011012	AP complex, mu/sigma subunit;AP complex, mu/sigma subunit;AP complex, mu/sigma subunit;AP complex, mu/sigma subunit;Longin-like domain	PF01217 (PFAM);G3DSA:3.30.450.60 (GENE3D);PTHR11043 (PANTHER);PTHR11043:SF15 (PANTHER);SSF64356 (SUPERFAMILY)	;;;;GO:0006810	;;;;transport	;;;;Biological Process
AUR62012350-RA	cytochrome P450 76AD1	849	20	4.1e-167	0.8797	nr_alias_viridiplantae	GO:0005506-IEA;GO:0016705-IEA;GO:0046872-IEA;GO:0016491-IEA;GO:0016020-IEA;GO:0016021-IEA;GO:0020037-IEA;GO:0055114-IEA;GO:0004497-IEA	iron ion binding-IEA;oxidoreductase activity, acting on paired donors, with incorporation or reduction of molecular oxygen-IEA;metal ion binding-IEA;oxidoreductase activity-IEA;membrane-IEA;integral component of membrane-IEA;heme binding-IEA;oxidation-reduction process-IEA;monooxygenase activity-IEA	Molecular Function-IEA;Molecular Function-IEA;Molecular Function-IEA;Molecular Function-IEA;Cellular Component-IEA;Cellular Component-IEA;Molecular Function-IEA;Biological Process-IEA;Molecular Function-IEA	5	GO:0003824;GO:0005488;GO:0008152;GO:0016020;GO:0044710	catalytic activity;binding;metabolic process;membrane;metabolic process	Molecular Function;Molecular Function;Biological Process;Cellular Component;Biological Process			IPR002401;IPR001128;noIPR;IPR001128;noIPR;noIPR;IPR001128	Cytochrome P450, E-class, group I;Cytochrome P450;Cytochrome P450;Cytochrome P450;Cytochrome P450;Cytochrome P450;Cytochrome P450	PR00463 (PRINTS);PR00385 (PRINTS);G3DSA:1.10.630.10 (GENE3D);PF00067 (PFAM);PTHR24298:SF256 (PANTHER);PTHR24298 (PANTHER);SSF48264 (SUPERFAMILY)	GO:0016705/GO:0005506/GO:0020037/GO:0055114;GO:0005506/GO:0055114/GO:0020037/GO:0016705;;GO:0005506/GO:0055114/GO:0020037/GO:0016705;;;GO:0005506/GO:0055114/GO:0020037/GO:0016705	oxidoreductase activity, acting on paired donors, with incorporation or reduction of molecular oxygen/iron ion binding/heme binding/oxidation-reduction process;iron ion binding/oxidation-reduction process/heme binding/oxidoreductase activity, acting on paired donors, with incorporation or reduction of molecular oxygen;;iron ion binding/oxidation-reduction process/heme binding/oxidoreductase activ…	Molecular Function/Molecular Function/Molecular Function/Biological Process;Molecular Function/Biological Process/Molecular Function/Molecular Function;;Molecular Function/Biological Process/Molecular Function/Molecular Function;;;Molecular Function/Biological Process/Molecular Function/Molecular Function
AUR62012191-RA	probable sugar phosphate phosphate translocator At3g11320	921	20	0	0.9722	nr_alias_viridiplantae	GO:0016020-IEA;GO:0016021-IEA;GO:0008643-IEA	membrane-IEA;integral component of membrane-IEA;carbohydrate transport-IEA	Cellular Component-IEA;Cellular Component-IEA;Biological Process-IEA	3	GO:0006810;GO:0016020;GO:0044765	transport;membrane;transport	Biological Process;Cellular Component;Biological Process			IPR004853;noIPR;noIPR;noIPR	Sugar phosphate transporter domain;Sugar phosphate transporter domain;Sugar phosphate transporter domain;Sugar phosphate transporter domain	PF03151 (PFAM);PTHR11132 (PANTHER);PTHR11132:SF221 (PANTHER);SSF103481 (SUPERFAMILY)	;;;	;;;	;;;
AUR62012124-RA	transcription factor PCL1	678	20	8.4e-132	0.6479	nr_alias_viridiplantae	GO:0003677-IEA;GO:0003700-IEA;GO:0006351-IEA;GO:0009909-IEA;GO:0006355-IEA;GO:0005634-IEA;GO:0007623-IEA	DNA binding-IEA;DNA-binding transcription factor activity-IEA;transcription, DNA-templated-IEA;regulation of flower development-IEA;regulation of transcription, DNA-templated-IEA;nucleus-IEA;circadian rhythm-IEA	Molecular Function-IEA;Molecular Function-IEA;Biological Process-IEA;Biological Process-IEA;Biological Process-IEA;Cellular Component-IEA;Biological Process-IEA	1	GO:0008150	biological_process	Biological Process			IPR006447;noIPR;IPR001005;noIPR;noIPR;IPR017930;IPR009057	Myb domain, plants;Myb domain, plants;SANT/Myb domain;SANT/Myb domain;SANT/Myb domain;Myb domain;Homeobox domain-like	TIGR01557 (TIGRFAM);G3DSA:1.10.10.60 (GENE3D);PF00249 (PFAM);PTHR31442:SF15 (PANTHER);PTHR31442 (PANTHER);PS51294 (PROSITE_PROFILES);SSF46689 (SUPERFAMILY)	;;;;;;GO:0003677	;;;;;;DNA binding	;;;;;;Molecular Function
AUR62012353-RA	pseudouridine-5 -phosphatase-like isoform X2	978	20	0	0.7693	nr_alias_viridiplantae	GO:0016787-IEA	hydrolase activity-IEA	Molecular Function-IEA							IPR023214;IPR023214;noIPR;noIPR;IPR023214	HAD-like domain;HAD-like domain;HAD-like domain;HAD-like domain;HAD-like domain	G3DSA:3.40.50.1000 (GENE3D);PF13419 (PFAM);PTHR18901:SF54 (PANTHER);PTHR18901 (PANTHER);SSF56784 (SUPERFAMILY)	;;;;	;;;;	;;;;
AUR62012407-RA	ATP synthase subunit b chloroplastic	651	20	1.5e-90	0.9404	nr_alias_viridiplantae	GO:0045263-IEA;GO:0000166-IEA;GO:0009507-IEA;GO:0016020-IEA;GO:0016021-IEA;GO:0015986-IEA;GO:0015992-IEA;GO:0015078-IEA;GO:0009579-IEA;GO:0009535-IEA;GO:0009941-IEA;GO:0009534-IEA;GO:0006810-IEA;GO:0006811-IEA;GO:0009735-IEA;GO:0005524-IEA;GO:0009536-IEA	proton-transporting ATP synthase complex, coupling factor F(o)-IEA;nucleotide binding-IEA;chloroplast-IEA;membrane-IEA;integral component of membrane-IEA;ATP synthesis coupled proton transport-IEA;proton transmembrane transport-IEA;proton transmembrane transporter activity-IEA;thylakoid-IEA;chloroplast thylakoid membrane-IEA;chloroplast envelope-IEA;chloroplast thylakoid-IEA;transport-IEA;ion tra…	Cellular Component-IEA;Molecular Function-IEA;Cellular Component-IEA;Cellular Component-IEA;Cellular Component-IEA;Biological Process-IEA;Biological Process-IEA;Molecular Function-IEA;Cellular Component-IEA;Cellular Component-IEA;Cellular Component-IEA;Cellular Component-IEA;Biological Process-IEA;Biological Process-IEA;Biological Process-IEA;Molecular Function-IEA;Cellular Component-IEA	8	GO:0000166;GO:0005215;GO:0006139;GO:0009058;GO:0009536;GO:0009579;GO:0009719;GO:0016020	nucleotide binding;transporter activity;nucleobase-containing compound metabolic process;biosynthetic process;plastid;thylakoid;response to endogenous stimulus;membrane	Molecular Function;Molecular Function;Biological Process;Biological Process;Cellular Component;Cellular Component;Biological Process;Cellular Component			IPR002146;noIPR;noIPR;IPR002146;IPR034679	ATP synthase, F0 complex, subunit b/b', bacterial/chloroplast;ATP synthase, F0 complex, subunit b/b', bacterial/chloroplast;ATP synthase, F0 complex, subunit b/b', bacterial/chloroplast;ATP synthase, F0 complex, subunit b/b', bacterial/chloroplast;ATP synthase, F0 complex, subunit b'	PF00430 (PFAM);G3DSA:1.20.1000.10 (GENE3D);PTHR33445 (PANTHER);MF_01398 (HAMAP);MF_01399 (HAMAP)	GO:0045263/GO:0015078/GO:0015986;;;GO:0045263/GO:0015078/GO:0015986;GO:0015078/GO:0045263/GO:0015986	proton-transporting ATP synthase complex, coupling factor F(o)/proton transmembrane transporter activity/ATP synthesis coupled proton transport;;;proton-transporting ATP synthase complex, coupling factor F(o)/proton transmembrane transporter activity/ATP synthesis coupled proton transport;proton transmembrane transporter activity/proton-transporting ATP synthase complex, coupling factor F(o)/ATP …	Cellular Component/Molecular Function/Biological Process;;;Cellular Component/Molecular Function/Biological Process;Molecular Function/Cellular Component/Biological Process
AUR62012162-RA	N-terminal asparagine amidohydrolase	1560	20	0	0.7505	nr_alias_viridiplantae	GO:0008418-IEA	protein-N-terminal asparagine amidohydrolase activity-IEA	Molecular Function-IEA	1	GO:0016787	hydrolase activity	Molecular Function			noIPR;noIPR;noIPR;noIPR;noIPR;noIPR;IPR026750;noIPR;IPR001806;IPR005225;noIPR;noIPR;noIPR;IPR027417	null;null;null;null;null;null;Protein N-terminal asparagine amidohydrolase;Protein N-terminal asparagine amidohydrolase;Small GTPase superfamily;Small GTP-binding protein domain;Small GTP-binding protein domain;Small GTP-binding protein domain;Small GTP-binding protein domain;P-loop containing nucleoside triphosphate hydrolase	PR00449 (PRINTS);SM00173 (SMART);SM00175 (SMART);SM00176 (SMART);SM00174 (SMART);G3DSA:3.40.50.300 (GENE3D);PF14736 (PFAM);G3DSA:3.30.70.1390 (GENE3D);PF00071 (PFAM);TIGR00231 (TIGRFAM);PTHR24073:SF789 (PANTHER);PTHR24073 (PANTHER);PS51419 (PROSITE_PROFILES);SSF52540 (SUPERFAMILY)	;;;;;;GO:0008418;;GO:0003924/GO:0005525;GO:0005525;;;;	;;;;;;protein-N-terminal asparagine amidohydrolase activity;;GTPase activity/GTP binding;GTP binding;;;;	;;;;;;Molecular Function;;Molecular Function/Molecular Function;Molecular Function;;;;
AUR62012115-RA	peptidyl-prolyl cis-trans isomerase FKBP20-1	420	20	9.9e-87	0.9065	nr_alias_viridiplantae	GO:0046939-IEA;GO:0003755-IBA;GO:0003755-IEA;GO:0005789-IBA;GO:0005528-IBA;GO:0061077-IBA;GO:0006233-IEA;GO:0000413-IEA;GO:0016853-IEA;GO:0005524-IEA;GO:0004798-IEA;GO:0006457-IEA	nucleotide phosphorylation-IEA;peptidyl-prolyl cis-trans isomerase activity-IBA;peptidyl-prolyl cis-trans isomerase activity-IEA;endoplasmic reticulum membrane-IBA;FK506 binding-IBA;chaperone-mediated protein folding-IBA;dTDP biosynthetic process-IEA;protein peptidyl-prolyl isomerization-IEA;isomerase activity-IEA;ATP binding-IEA;thymidylate kinase activity-IEA;protein folding-IEA	Biological Process-IEA;Molecular Function-IBA;Molecular Function-IEA;Cellular Component-IBA;Molecular Function-IBA;Biological Process-IBA;Biological Process-IEA;Biological Process-IEA;Molecular Function-IEA;Molecular Function-IEA;Molecular Function-IEA;Biological Process-IEA	8	GO:0000166;GO:0005737;GO:0005783;GO:0006139;GO:0006464;GO:0009058;GO:0016020;GO:0016301	nucleotide binding;cytoplasm;endoplasmic reticulum;nucleobase-containing compound metabolic process;cellular protein modification process;biosynthetic process;membrane;kinase activity	Molecular Function;Cellular Component;Cellular Component;Biological Process;Biological Process;Biological Process;Cellular Component;Molecular Function	EC:5.2.1.8;EC:2.7.4.9	Peptidylprolyl isomerase;dTMP kinase	IPR001179;noIPR;IPR023566;noIPR;IPR001179;noIPR	FKBP-type peptidyl-prolyl cis-trans isomerase domain;FKBP-type peptidyl-prolyl cis-trans isomerase domain;Peptidyl-prolyl cis-trans isomerase, FKBP-type;Peptidyl-prolyl cis-trans isomerase, FKBP-type;FKBP-type peptidyl-prolyl cis-trans isomerase domain;FKBP-type peptidyl-prolyl cis-trans isomerase domain	PF00254 (PFAM);G3DSA:3.10.50.40 (GENE3D);PTHR10516 (PANTHER);PTHR10516:SF367 (PANTHER);PS50059 (PROSITE_PROFILES);SSF54534 (SUPERFAMILY)	;;;;;	;;;;;	;;;;;
AUR62012095-RA	serine arginine-rich SC35-like splicing factor SCL30	825	20	1.7e-58	0.8257	nr_alias_viridiplantae	GO:0000166-IEA;GO:0003676-IEA	nucleotide binding-IEA;nucleic acid binding-IEA	Molecular Function-IEA;Molecular Function-IEA	2	GO:0000166;GO:0003676	nucleotide binding;nucleic acid binding	Molecular Function;Molecular Function			IPR000504;IPR000504;noIPR;noIPR;noIPR;IPR000504;IPR000504	RNA recognition motif domain;RNA recognition motif domain;RNA recognition motif domain;RNA recognition motif domain;RNA recognition motif domain;RNA recognition motif domain;RNA recognition motif domain	SM00360 (SMART);PF00076 (PFAM);G3DSA:3.30.70.330 (GENE3D);PTHR23147 (PANTHER);PTHR23147:SF24 (PANTHER);PS50102 (PROSITE_PROFILES);SSF54928 (SUPERFAMILY)	GO:0003676;GO:0003676;;;;GO:0003676;GO:0003676	nucleic acid binding;nucleic acid binding;;;;nucleic acid binding;nucleic acid binding	Molecular Function;Molecular Function;;;;Molecular Function;Molecular Function
AUR62012334-RA	hypothetical protein BVRB_2g029710	900	20	9e-140	0.8621	nr_alias_viridiplantae	GO:0016020-IEA;GO:0016021-IEA	membrane-IEA;integral component of membrane-IEA	Cellular Component-IEA;Cellular Component-IEA	1	GO:0016020	membrane	Cellular Component			IPR007612;IPR011989;noIPR;noIPR;IPR000225;IPR016024;IPR025659	LURP1-related protein domain;Armadillo-like helical;Armadillo-like helical;Armadillo-like helical;Armadillo;Armadillo-type fold;Tubby C-terminal-like domain	PF04525 (PFAM);G3DSA:1.25.10.10 (GENE3D);PTHR23315:SF169 (PANTHER);PTHR23315 (PANTHER);PS50176 (PROSITE_PROFILES);SSF48371 (SUPERFAMILY);SSF54518 (SUPERFAMILY)	;;;;GO:0005515;GO:0005488;	;;;;protein binding;binding;	;;;;Molecular Function;Molecular Function;
AUR62012216-RA	theobromine synthase	1101	20	0	0.6865	nr_alias_viridiplantae	GO:0009820-IEA;GO:0008168-IEA;GO:0016740-IEA;GO:0032259-IEA	alkaloid metabolic process-IEA;methyltransferase activity-IEA;transferase activity-IEA;methylation-IEA	Biological Process-IEA;Molecular Function-IEA;Molecular Function-IEA;Biological Process-IEA	2	GO:0008152;GO:0016740	metabolic process;transferase activity	Biological Process;Molecular Function			IPR005299;noIPR;noIPR;noIPR;IPR029063	SAM dependent carboxyl methyltransferase;SAM dependent carboxyl methyltransferase;SAM dependent carboxyl methyltransferase;SAM dependent carboxyl methyltransferase;S-adenosyl-L-methionine-dependent methyltransferase	PF03492 (PFAM);G3DSA:3.40.50.150 (GENE3D);PTHR31009:SF34 (PANTHER);PTHR31009 (PANTHER);SSF53335 (SUPERFAMILY)	GO:0008168;;;;	methyltransferase activity;;;;	Molecular Function;;;;
AUR62012200-RA	Armadillo-like helical	1230	20	0	0.7494	nr_alias_viridiplantae										IPR011989;noIPR;noIPR;IPR016024	Armadillo-like helical;Armadillo-like helical;Armadillo-like helical;Armadillo-type fold	G3DSA:1.25.10.10 (GENE3D);PTHR14873:SF2 (PANTHER);PTHR14873 (PANTHER);SSF48371 (SUPERFAMILY)	;;;GO:0005488	;;;binding	;;;Molecular Function
AUR62012393-RA	WVD2-like 6 isoform X1	1461	20	0	0.6251	nr_alias_viridiplantae										noIPR;IPR027329;noIPR;noIPR	null;TPX2, C-terminal;TPX2, C-terminal;TPX2, C-terminal	G3DSA:1.20.5.350 (GENE3D);PF06886 (PFAM);PTHR31358 (PANTHER);PTHR31358:SF18 (PANTHER)	;;;	;;;	;;;
AUR62012338-RA	vitellogenin-2 isoform X1	1335	20	9.6e-102	0.5761	nr_alias_viridiplantae	GO:0009536-RCA	plastid-RCA	Cellular Component-RCA							noIPR	null	PTHR35740 (PANTHER)
AUR62012388-RA	PREDICTED: uncharacterized protein LOC104908799 isoform X1	549	20	2e-68	0.7283	nr_alias_viridiplantae										IPR025124;noIPR;noIPR	Domain of unknown function DUF4050;Domain of unknown function DUF4050;Domain of unknown function DUF4050	PF13259 (PFAM);PTHR33373:SF7 (PANTHER);PTHR33373 (PANTHER)	;;	;;	;;
AUR62012300-RA	glycine cleavage system H mitochondrial	465	20	1.1e-100	0.8921	nr_alias_viridiplantae	GO:0019464-IEA;GO:0005960-IEA	glycine decarboxylation via glycine cleavage system-IEA;glycine cleavage complex-IEA	Biological Process-IEA;Cellular Component-IEA	5	GO:0005737;GO:0009056;GO:0009987;GO:0044712;GO:0044763	cytoplasm;catabolic process;cellular process;catabolic process;cellular process	Cellular Component;Biological Process;Biological Process;Biological Process;Biological Process			IPR033753;noIPR;IPR017453;noIPR;IPR002930;IPR000089;IPR011053	Glycine cleavage system H-protein/Simiate;Glycine cleavage system H-protein/Simiate;Glycine cleavage system H-protein, subgroup;Glycine cleavage system H-protein, subgroup;Glycine cleavage system H-protein;Biotin/lipoyl attachment;Single hybrid motif	PF01597 (PFAM);G3DSA:2.40.50.100 (GENE3D);TIGR00527 (TIGRFAM);PTHR11715:SF15 (PANTHER);PTHR11715 (PANTHER);PS50968 (PROSITE_PROFILES);SSF51230 (SUPERFAMILY)	;;GO:0005960/GO:0019464;;GO:0019464/GO:0005960;;	;;glycine cleavage complex/glycine decarboxylation via glycine cleavage system;;glycine decarboxylation via glycine cleavage system/glycine cleavage complex;;	;;Cellular Component/Biological Process;;Biological Process/Cellular Component;;
AUR62012396-RA	G-type lectin S-receptor-like serine threonine- kinase SD2-5	2538	20	0	0.6978	nr_alias_viridiplantae	GO:0000166-IEA;GO:0031625-IBA;GO:0016020-IEA;GO:0016021-IEA;GO:0016310-IEA;GO:0016740-IEA;GO:0016301-IEA;GO:0030246-IEA;GO:0004672-IEA;GO:0004674-IBA;GO:0004674-IEA;GO:0005524-IEA;GO:0006468-IBA;GO:0006468-IEA;GO:0005886-IBA	nucleotide binding-IEA;ubiquitin protein ligase binding-IBA;membrane-IEA;integral component of membrane-IEA;phosphorylation-IEA;transferase activity-IEA;kinase activity-IEA;carbohydrate binding-IEA;protein kinase activity-IEA;protein serine/threonine kinase activity-IBA;protein serine/threonine kinase activity-IEA;ATP binding-IEA;protein phosphorylation-IBA;protein phosphorylation-IEA;plasma memb…	Molecular Function-IEA;Molecular Function-IBA;Cellular Component-IEA;Cellular Component-IEA;Biological Process-IEA;Molecular Function-IEA;Molecular Function-IEA;Molecular Function-IEA;Molecular Function-IEA;Molecular Function-IBA;Molecular Function-IEA;Molecular Function-IEA;Biological Process-IBA;Biological Process-IEA;Cellular Component-IBA	4	GO:0000166;GO:0006464;GO:0016020;GO:0016301	nucleotide binding;cellular protein modification process;membrane;kinase activity	Molecular Function;Biological Process;Cellular Component;Molecular Function	EC:2.7.11	Transferring phosphorus-containing groups	IPR001480;IPR000719;IPR000719;IPR001480;IPR024171;IPR001480;noIPR;noIPR;noIPR;noIPR;IPR000719;IPR001480;IPR001480;IPR011009	Bulb-type lectin domain;Protein kinase domain;Protein kinase domain;Bulb-type lectin domain;S-receptor-like serine/threonine-protein kinase;Bulb-type lectin domain;Bulb-type lectin domain;Bulb-type lectin domain;Bulb-type lectin domain;Bulb-type lectin domain;Protein kinase domain;Bulb-type lectin domain;Bulb-type lectin domain;Protein kinase-like domain	SM00108 (SMART);SM00220 (SMART);PF00069 (PFAM);G3DSA:2.90.10.10 (GENE3D);PIRSF000641 (PIRSF);PF01453 (PFAM);G3DSA:1.10.510.10 (GENE3D);G3DSA:3.30.200.20 (GENE3D);PTHR27002 (PANTHER);PTHR27002:SF182 (PANTHER);PS50011 (PROSITE_PROFILES);PS50927 (PROSITE_PROFILES);SSF51110 (SUPERFAMILY);SSF56112 (SUPERFAMILY)	;GO:0006468/GO:0005524/GO:0004672;GO:0006468/GO:0005524/GO:0004672;;GO:0004674;;;;;;GO:0006468/GO:0005524/GO:0004672;;;	;protein phosphorylation/ATP binding/protein kinase activity;protein phosphorylation/ATP binding/protein kinase activity;;protein serine/threonine kinase activity;;;;;;protein phosphorylation/ATP binding/protein kinase activity;;;	;Biological Process/Molecular Function/Molecular Function;Biological Process/Molecular Function/Molecular Function;;Molecular Function;;;;;;Biological Process/Molecular Function/Molecular Function;;;
AUR62012294-RA	probable apyrase 7	2283	20	0	0.7814	nr_alias_viridiplantae	GO:0010584-IEA;GO:0016020-IEA;GO:0016021-IEA;GO:0009901-IEA;GO:0016787-IEA	pollen exine formation-IEA;membrane-IEA;integral component of membrane-IEA;anther dehiscence-IEA;hydrolase activity-IEA	Biological Process-IEA;Cellular Component-IEA;Cellular Component-IEA;Biological Process-IEA;Molecular Function-IEA	3	GO:0007275;GO:0016020;GO:0016787	multicellular organism development;membrane;hydrolase activity	Biological Process;Cellular Component;Molecular Function			IPR000407;noIPR;IPR000407;noIPR	Nucleoside phosphatase GDA1/CD39;Nucleoside phosphatase GDA1/CD39;Nucleoside phosphatase GDA1/CD39;Nucleoside phosphatase GDA1/CD39	PF01150 (PFAM);G3DSA:3.30.420.150 (GENE3D);PTHR11782 (PANTHER);PTHR11782:SF69 (PANTHER)	GO:0016787;;GO:0016787;	hydrolase activity;;hydrolase activity;	Molecular Function;;Molecular Function;
AUR62012171-RA	UDP-glycosyltransferase 76F1-like	2085	20	0	0.6822	nr_alias_viridiplantae	GO:0008152-IEA;GO:0016757-IEA;GO:0016758-IEA;GO:0080043-IBA;GO:0080044-IBA;GO:0052696-IBA;GO:0043231-IBA;GO:0016740-IEA;GO:0009813-IBA	metabolic process-IEA;transferase activity, transferring glycosyl groups-IEA;transferase activity, transferring hexosyl groups-IEA;quercetin 3-O-glucosyltransferase activity-IBA;quercetin 7-O-glucosyltransferase activity-IBA;flavonoid glucuronidation-IBA;intracellular membrane-bounded organelle-IBA;transferase activity-IEA;flavonoid biosynthetic process-IBA	Biological Process-IEA;Molecular Function-IEA;Molecular Function-IEA;Molecular Function-IBA;Molecular Function-IBA;Biological Process-IBA;Cellular Component-IBA;Molecular Function-IEA;Biological Process-IBA	2	GO:0008152;GO:0016740	metabolic process;transferase activity	Biological Process;Molecular Function			noIPR;IPR002213;noIPR;IPR002213;noIPR;noIPR;noIPR	null;UDP-glucuronosyl/UDP-glucosyltransferase;UDP-glucuronosyl/UDP-glucosyltransferase;UDP-glucuronosyl/UDP-glucosyltransferase;UDP-glucuronosyl/UDP-glucosyltransferase;UDP-glucuronosyl/UDP-glucosyltransferase;UDP-glucuronosyl/UDP-glucosyltransferase	G3DSA:3.40.50.2000 (GENE3D);PF00201 (PFAM);G3DSA:3.40.50.2000 (GENE3D);PTHR11926 (PANTHER);PTHR11926:SF449 (PANTHER);SSF53756 (SUPERFAMILY);SSF53756 (SUPERFAMILY)	;GO:0016758/GO:0008152;;GO:0016758/GO:0008152;;;	;transferase activity, transferring hexosyl groups/metabolic process;;transferase activity, transferring hexosyl groups/metabolic process;;;	;Molecular Function/Biological Process;;Molecular Function/Biological Process;;;
AUR62012228-RA	syntaxin-31 isoform X2	825	20	4.3e-150	0.7227	nr_alias_viridiplantae	GO:0016192-IEA;GO:0006906-IBA;GO:0016020-IEA;GO:0048278-IBA;GO:0016021-IBA;GO:0016021-IEA;GO:0043231-IEA;GO:0031201-IBA;GO:0061025-IEA;GO:0005484-IBA;GO:0005484-IEA;GO:0000139-IBA;GO:0000149-IBA;GO:0006888-IBA;GO:0009504-IEA;GO:0006886-IBA;GO:0006886-IEA;GO:0005622-IEA	vesicle-mediated transport-IEA;vesicle fusion-IBA;membrane-IEA;vesicle docking-IBA;integral component of membrane-IBA;integral component of membrane-IEA;intracellular membrane-bounded organelle-IEA;SNARE complex-IBA;membrane fusion-IEA;SNAP receptor activity-IBA;SNAP receptor activity-IEA;Golgi membrane-IBA;SNARE binding-IBA;endoplasmic reticulum to Golgi vesicle-mediated transport-IBA;cell plate…	Biological Process-IEA;Biological Process-IBA;Cellular Component-IEA;Biological Process-IBA;Cellular Component-IBA;Cellular Component-IEA;Cellular Component-IEA;Cellular Component-IBA;Biological Process-IEA;Molecular Function-IBA;Molecular Function-IEA;Cellular Component-IBA;Molecular Function-IBA;Biological Process-IBA;Cellular Component-IEA;Biological Process-IBA;Biological Process-IEA;Cellular…	5	GO:0005515;GO:0005794;GO:0006810;GO:0016020;GO:0016043	protein binding;Golgi apparatus;transport;membrane;cellular component organization	Molecular Function;Cellular Component;Biological Process;Cellular Component;Biological Process			IPR021538;noIPR;noIPR;noIPR;IPR000727;IPR010989	Syntaxin-5, N-terminal, Sly1p-binding domain;Syntaxin-5, N-terminal, Sly1p-binding domain;Syntaxin-5, N-terminal, Sly1p-binding domain;Syntaxin-5, N-terminal, Sly1p-binding domain;Target SNARE coiled-coil homology domain;SNARE	PF11416 (PFAM);G3DSA:1.20.58.70 (GENE3D);PTHR19957:SF186 (PANTHER);PTHR19957 (PANTHER);PS50192 (PROSITE_PROFILES);SSF47661 (SUPERFAMILY)	;;;;;GO:0016020/GO:0016192	;;;;;membrane/vesicle-mediated transport	;;;;;Cellular Component/Biological Process
AUR62012428-RA	HESO1 isoform X2	1878	20	0	0.6824	nr_alias_viridiplantae										noIPR;noIPR;noIPR;noIPR;noIPR	null;null;null;null;null	G3DSA:1.10.1410.10 (GENE3D);PTHR12271 (PANTHER);PTHR12271:SF83 (PANTHER);SSF81301 (SUPERFAMILY);SSF81631 (SUPERFAMILY)	;;;;	;;;;	;;;;
AUR62012439-RA	40S ribosomal S11	480	20	1.3e-86	0.9762	nr_alias_viridiplantae	GO:0003735-IBA;GO:0003735-IEA;GO:0022627-IBA;GO:0030529-IEA;GO:0005840-IEA;GO:0006412-IBA;GO:0006412-IEA;GO:0005622-IEA	structural constituent of ribosome-IBA;structural constituent of ribosome-IEA;cytosolic small ribosomal subunit-IBA;ribonucleoprotein complex-IEA;ribosome-IEA;translation-IBA;translation-IEA;intracellular-IEA	Molecular Function-IBA;Molecular Function-IEA;Cellular Component-IBA;Cellular Component-IEA;Cellular Component-IEA;Biological Process-IBA;Biological Process-IEA;Cellular Component-IEA	4	GO:0005198;GO:0005829;GO:0005840;GO:0006412	structural molecule activity;cytosol;ribosome;translation	Molecular Function;Cellular Component;Cellular Component;Biological Process			IPR000266;IPR032440;noIPR;IPR028333;IPR000266;noIPR;IPR000266;IPR000266;IPR012340	Ribosomal protein S17/S11;40S ribosomal protein S11, N-terminal;40S ribosomal protein S11, N-terminal;Ribosomal protein S17, archaeal/eukaryotic;Ribosomal protein S17/S11;Ribosomal protein S17/S11;Ribosomal protein S17/S11;Ribosomal protein S17/S11;Nucleic acid-binding, OB-fold	PR00973 (PRINTS);PF16205 (PFAM);G3DSA:2.40.50.140 (GENE3D);TIGR03630 (TIGRFAM);PF00366 (PFAM);PTHR10744:SF16 (PANTHER);PTHR10744 (PANTHER);PD001295 (PRODOM);SSF50249 (SUPERFAMILY)	GO:0006412/GO:0003735/GO:0005840/GO:0005622;;;;GO:0006412/GO:0003735/GO:0005840/GO:0005622;;GO:0006412/GO:0003735/GO:0005840/GO:0005622;GO:0006412/GO:0003735/GO:0005840/GO:0005622;	translation/structural constituent of ribosome/ribosome/intracellular;;;;translation/structural constituent of ribosome/ribosome/intracellular;;translation/structural constituent of ribosome/ribosome/intracellular;translation/structural constituent of ribosome/ribosome/intracellular;	Biological Process/Molecular Function/Cellular Component/Cellular Component;;;;Biological Process/Molecular Function/Cellular Component/Cellular Component;;Biological Process/Molecular Function/Cellular Component/Cellular Component;Biological Process/Molecular Function/Cellular Component/Cellular Component;
AUR62012441-RA	flotillin 4	1449	20	0	0.8981	nr_alias_viridiplantae										IPR001107;noIPR;IPR027705;IPR001107	Band 7 domain;Band 7 domain;Flotillin family;Band 7 domain	PF01145 (PFAM);PTHR13806:SF24 (PANTHER);PTHR13806 (PANTHER);SSF117892 (SUPERFAMILY)	;;;	;;;	;;;
AUR62012142-RA	vacuolar sorting-associated 62 isoform X2	1701	20	0	0.7917	nr_alias_viridiplantae	GO:0016020-IEA;GO:0016021-IEA	membrane-IEA;integral component of membrane-IEA	Cellular Component-IEA;Cellular Component-IEA	1	GO:0016020	membrane	Cellular Component			IPR009291;noIPR;noIPR	Vacuolar protein sorting-associated protein 62;Vacuolar protein sorting-associated protein 62;Vacuolar protein sorting-associated protein 62	PF06101 (PFAM);PTHR42656 (PANTHER);PTHR42656:SF1 (PANTHER)	;;	;;	;;
AUR62012264-RA	UPF0160	1035	20	0	0.9053	nr_alias_viridiplantae	GO:0005739-IEA;GO:0005829-IEA	mitochondrion-IEA;cytosol-IEA	Cellular Component-IEA;Cellular Component-IEA	2	GO:0005739;GO:0005829	mitochondrion;cytosol	Cellular Component;Cellular Component			IPR003226;IPR003226;noIPR	Metal-dependent protein hydrolase;Metal-dependent protein hydrolase;Metal-dependent protein hydrolase	PF03690 (PFAM);PTHR11215 (PANTHER);PTHR11215:SF4 (PANTHER)	;;	;;	;;
AUR62012446-RA	DUF659 domain-containing	837	20	7.7e-48	0.6298	nr_alias_viridiplantae	GO:0003676-IEA	nucleic acid binding-IEA	Molecular Function-IEA							noIPR;noIPR	null;null	PTHR32166:SF36 (PANTHER);PTHR32166 (PANTHER)	;	;	;
AUR62012378-RA	PREDICTED: uncharacterized protein LOC104883925	762	20	4.4e-50	0.5495	nr_alias_viridiplantae	GO:0008270-IEA;GO:0003676-IEA	zinc ion binding-IEA;nucleic acid binding-IEA	Molecular Function-IEA;Molecular Function-IEA							IPR026960;noIPR;noIPR	Reverse transcriptase zinc-binding domain;Reverse transcriptase zinc-binding domain;Reverse transcriptase zinc-binding domain	PF13966 (PFAM);PTHR25952 (PANTHER);PTHR25952:SF214 (PANTHER)	;;	;;	;;
AUR62012335-RA	hypothetical protein SOVF_117090	1059	20	7.9e-151	0.754	nr_alias_viridiplantae										IPR011687;IPR011687;IPR011687	Ribosome biogenesis protein Nop53/GLTSCR2;Ribosome biogenesis protein Nop53/GLTSCR2;Ribosome biogenesis protein Nop53/GLTSCR2	PIRSF017302 (PIRSF);PF07767 (PFAM);PTHR14211 (PANTHER)	;;	;;	;;
AUR62012421-RA	synaptotagmin-5-like	1455	20	0	0.7742	nr_alias_viridiplantae	GO:0016020-IEA;GO:0016021-IEA;GO:0008289-IEA;GO:0005783-IBA	membrane-IEA;integral component of membrane-IEA;lipid binding-IEA;endoplasmic reticulum-IBA	Cellular Component-IEA;Cellular Component-IEA;Molecular Function-IEA;Cellular Component-IBA	3	GO:0005783;GO:0008289;GO:0016020	endoplasmic reticulum;lipid binding;membrane	Cellular Component;Molecular Function;Cellular Component			IPR000008;IPR000008;IPR000008;IPR000008;IPR031468;IPR000008;noIPR;noIPR;IPR000008;IPR000008;IPR000008;IPR000008	C2 domain;C2 domain;C2 domain;C2 domain;Synaptotagmin-like mitochondrial-lipid-binding domain;C2 domain;C2 domain;C2 domain;C2 domain;C2 domain;C2 domain;C2 domain	PR00360 (PRINTS);SM00239 (SMART);G3DSA:2.60.40.150 (GENE3D);G3DSA:2.60.40.150 (GENE3D);PF17047 (PFAM);PF00168 (PFAM);PTHR10774:SF125 (PANTHER);PTHR10774 (PANTHER);PS50004 (PROSITE_PROFILES);PS50004 (PROSITE_PROFILES);SSF49562 (SUPERFAMILY);SSF49562 (SUPERFAMILY)	;;;;GO:0008289;;;;;;;	;;;;lipid binding;;;;;;;	;;;;Molecular Function;;;;;;;
AUR62012433-RA	PREDICTED: uncharacterized protein LOC104882888	444	20	3.2e-49	0.5479	nr_alias_viridiplantae	GO:0006355-IEA	regulation of transcription, DNA-templated-IEA	Biological Process-IEA
AUR62012218-RA	salicylate carboxymethyltransferase	432	20	2e-47	0.7351	nr_alias_viridiplantae	GO:0008168-IEA;GO:0016740-IEA;GO:0032259-IEA	methyltransferase activity-IEA;transferase activity-IEA;methylation-IEA	Molecular Function-IEA;Molecular Function-IEA;Biological Process-IEA	1	GO:0016740	transferase activity	Molecular Function			IPR005299;noIPR;noIPR;noIPR;IPR029063	SAM dependent carboxyl methyltransferase;SAM dependent carboxyl methyltransferase;SAM dependent carboxyl methyltransferase;SAM dependent carboxyl methyltransferase;S-adenosyl-L-methionine-dependent methyltransferase	PF03492 (PFAM);G3DSA:3.40.50.150 (GENE3D);PTHR31009:SF34 (PANTHER);PTHR31009 (PANTHER);SSF53335 (SUPERFAMILY)	GO:0008168;;;;	methyltransferase activity;;;;	Molecular Function;;;;
AUR62012199-RA	glucan endo-1,3-beta-glucosidase 12	1134	20	4.1e-167	0.7611	nr_alias_viridiplantae	GO:0008152-IEA;GO:0016020-IEA;GO:0016021-IEA;GO:0030247-IBA;GO:0004553-IBA;GO:0004553-IEA;GO:0016787-IEA;GO:0005975-IEA;GO:0016798-IEA;GO:0046658-IBA	metabolic process-IEA;membrane-IEA;integral component of membrane-IEA;polysaccharide binding-IBA;hydrolase activity, hydrolyzing O-glycosyl compounds-IBA;hydrolase activity, hydrolyzing O-glycosyl compounds-IEA;hydrolase activity-IEA;carbohydrate metabolic process-IEA;hydrolase activity, acting on glycosyl bonds-IEA;anchored component of plasma membrane-IBA	Biological Process-IEA;Cellular Component-IEA;Cellular Component-IEA;Molecular Function-IBA;Molecular Function-IBA;Molecular Function-IEA;Molecular Function-IEA;Biological Process-IEA;Molecular Function-IEA;Cellular Component-IBA	4	GO:0005886;GO:0005975;GO:0016787;GO:0030246	plasma membrane;carbohydrate metabolic process;hydrolase activity;carbohydrate binding	Cellular Component;Biological Process;Molecular Function;Molecular Function			noIPR;IPR000490;noIPR;noIPR;IPR017853	null;Glycoside hydrolase family 17;Glycoside hydrolase family 17;Glycoside hydrolase family 17;Glycoside hydrolase superfamily	G3DSA:3.20.20.80 (GENE3D);PF00332 (PFAM);PTHR32227 (PANTHER);PTHR32227:SF152 (PANTHER);SSF51445 (SUPERFAMILY)	;GO:0004553/GO:0005975;;;	;hydrolase activity, hydrolyzing O-glycosyl compounds/carbohydrate metabolic process;;;	;Molecular Function/Biological Process;;;
AUR62012341-RA	NRT1 PTR FAMILY	1764	20	0	0.8324	nr_alias_viridiplantae	GO:0016020-IEA;GO:0016021-IEA;GO:0006810-IEA;GO:0005215-IEA	membrane-IEA;integral component of membrane-IEA;transport-IEA;transporter activity-IEA	Cellular Component-IEA;Cellular Component-IEA;Biological Process-IEA;Molecular Function-IEA	2	GO:0005215;GO:0016020	transporter activity;membrane	Molecular Function;Cellular Component			noIPR;IPR000109;noIPR;IPR000109;noIPR;IPR020846	null;Proton-dependent oligopeptide transporter family;Proton-dependent oligopeptide transporter family;Proton-dependent oligopeptide transporter family;Proton-dependent oligopeptide transporter family;Major facilitator superfamily domain	G3DSA:1.20.1250.20 (GENE3D);PF00854 (PFAM);G3DSA:1.20.1250.20 (GENE3D);PTHR11654 (PANTHER);PTHR11654:SF219 (PANTHER);SSF103473 (SUPERFAMILY)	;GO:0016020/GO:0005215/GO:0006810;;GO:0016020/GO:0005215/GO:0006810;;	;membrane/transporter activity/transport;;membrane/transporter activity/transport;;	;Cellular Component/Molecular Function/Biological Process;;Cellular Component/Molecular Function/Biological Process;;
AUR62012287-RA	probable inactive receptor kinase At3g56050	2013	20	0	0.6577	nr_alias_viridiplantae	GO:0016020-IEA;GO:0016021-IEA;GO:0016310-IEA;GO:0004672-IEA;GO:0016740-IEA;GO:0016301-IEA;GO:0005524-IEA;GO:0006468-IEA	membrane-IEA;integral component of membrane-IEA;phosphorylation-IEA;protein kinase activity-IEA;transferase activity-IEA;kinase activity-IEA;ATP binding-IEA;protein phosphorylation-IEA	Cellular Component-IEA;Cellular Component-IEA;Biological Process-IEA;Molecular Function-IEA;Molecular Function-IEA;Molecular Function-IEA;Molecular Function-IEA;Biological Process-IEA	4	GO:0000166;GO:0006464;GO:0016020;GO:0016301	nucleotide binding;cellular protein modification process;membrane;kinase activity	Molecular Function;Biological Process;Cellular Component;Molecular Function			IPR032675;noIPR;IPR001245;noIPR;IPR013210;noIPR;noIPR;IPR000719;IPR032675;IPR011009	Leucine-rich repeat domain, L domain-like;Leucine-rich repeat domain, L domain-like;Serine-threonine/tyrosine-protein kinase, catalytic domain;Serine-threonine/tyrosine-protein kinase, catalytic domain;Leucine-rich repeat-containing N-terminal, plant-type;Leucine-rich repeat-containing N-terminal, plant-type;Leucine-rich repeat-containing N-terminal, plant-type;Protein kinase domain;Leucine-rich …	G3DSA:3.80.10.10 (GENE3D);G3DSA:1.10.510.10 (GENE3D);PF07714 (PFAM);G3DSA:3.30.200.20 (GENE3D);PF08263 (PFAM);PTHR27001:SF317 (PANTHER);PTHR27001 (PANTHER);PS50011 (PROSITE_PROFILES);SSF52058 (SUPERFAMILY);SSF56112 (SUPERFAMILY)	;;GO:0004672/GO:0006468;;;;;GO:0005524/GO:0004672/GO:0006468;;	;;protein kinase activity/protein phosphorylation;;;;;ATP binding/protein kinase activity/protein phosphorylation;;	;;Molecular Function/Biological Process;;;;;Molecular Function/Molecular Function/Biological Process;;
AUR62012243-RA	ABC1 At2g40090	1731	20	0	0.8794	nr_alias_viridiplantae	GO:0004672-IEA;GO:0005524-IEA;GO:0006468-IEA	protein kinase activity-IEA;ATP binding-IEA;protein phosphorylation-IEA	Molecular Function-IEA;Molecular Function-IEA;Biological Process-IEA	3	GO:0000166;GO:0006464;GO:0016301	nucleotide binding;cellular protein modification process;kinase activity	Molecular Function;Biological Process;Molecular Function			IPR004147;noIPR;noIPR;noIPR;IPR011009	UbiB domain;UbiB domain;UbiB domain;UbiB domain;Protein kinase-like domain	PF03109 (PFAM);G3DSA:3.30.200.20 (GENE3D);PTHR43173 (PANTHER);PTHR43173:SF8 (PANTHER);SSF56112 (SUPERFAMILY)	;;;;	;;;;	;;;;
AUR62012468-RA	stromal cell-derived factor 2	588	20	5.7e-74	0.6832	nr_alias_viridiplantae	GO:0000032-IBA;GO:0016020-IEA;GO:0052033-IEA;GO:0016740-IEA;GO:0031502-IBA;GO:0035269-IEA;GO:0050832-IEA;GO:0016757-IEA;GO:0007275-IBA;GO:1900101-IBA;GO:0005783-IEA;GO:0004169-IBA;GO:0042742-IEA;GO:0044845-IBA	cell wall mannoprotein biosynthetic process-IBA;membrane-IEA;pathogen-associated molecular pattern dependent induction by symbiont of host innate immune response-IEA;transferase activity-IEA;dolichyl-phosphate-mannose-protein mannosyltransferase complex-IBA;protein O-linked mannosylation-IEA;defense response to fungus-IEA;transferase activity, transferring glycosyl groups-IEA;multicellular organi…	Biological Process-IBA;Cellular Component-IEA;Biological Process-IEA;Molecular Function-IEA;Cellular Component-IBA;Biological Process-IEA;Biological Process-IEA;Molecular Function-IEA;Biological Process-IBA;Biological Process-IBA;Cellular Component-IEA;Molecular Function-IBA;Biological Process-IEA;Biological Process-IBA	11	GO:0005737;GO:0005783;GO:0006464;GO:0006950;GO:0007165;GO:0007275;GO:0009058;GO:0009605;GO:0009607;GO:0016020;GO:0016740	cytoplasm;endoplasmic reticulum;cellular protein modification process;response to stress;signal transduction;multicellular organism development;biosynthetic process;response to external stimulus;response to biotic stimulus;membrane;transferase activity	Cellular Component;Cellular Component;Biological Process;Biological Process;Biological Process;Biological Process;Biological Process;Biological Process;Biological Process;Cellular Component;Molecular Function	EC:2.4.1.109	Dolichyl-phosphate-mannose--protein mannosyltransferase	IPR016093;IPR016093;noIPR;noIPR;IPR027005;IPR016093;IPR016093;IPR016093	MIR motif;MIR motif;MIR motif;MIR motif;Glycosyltransferase 39-like;MIR motif;MIR motif;MIR motif	SM00472 (SMART);PF02815 (PFAM);G3DSA:2.80.10.50 (GENE3D);PTHR10050:SF39 (PANTHER);PTHR10050 (PANTHER);PS50919 (PROSITE_PROFILES);PS50919 (PROSITE_PROFILES);SSF82109 (SUPERFAMILY)	GO:0016020;GO:0016020;;;;GO:0016020;GO:0016020;GO:0016020	membrane;membrane;;;;membrane;membrane;membrane	Cellular Component;Cellular Component;;;;Cellular Component;Cellular Component;Cellular Component
AUR62012135-RA	tropinone reductase homolog At5g06060-like	852	20	2.1e-152	0.8156	nr_alias_viridiplantae	GO:0016491-IEA;GO:0005829-IEA;GO:0016020-IEA;GO:0016021-IEA;GO:0055114-IEA	oxidoreductase activity-IEA;cytosol-IEA;membrane-IEA;integral component of membrane-IEA;oxidation-reduction process-IEA	Molecular Function-IEA;Cellular Component-IEA;Cellular Component-IEA;Cellular Component-IEA;Biological Process-IEA	5	GO:0003824;GO:0005829;GO:0008152;GO:0016020;GO:0044710	catalytic activity;cytosol;metabolic process;membrane;metabolic process	Molecular Function;Cellular Component;Biological Process;Cellular Component;Biological Process			IPR002347;IPR002347;noIPR;noIPR;noIPR;noIPR;IPR016040	Short-chain dehydrogenase/reductase SDR;Short-chain dehydrogenase/reductase SDR;Short-chain dehydrogenase/reductase SDR;Short-chain dehydrogenase/reductase SDR;Short-chain dehydrogenase/reductase SDR;Short-chain dehydrogenase/reductase SDR;NAD(P)-binding domain	PR00081 (PRINTS);PR00080 (PRINTS);PF13561 (PFAM);G3DSA:3.40.50.720 (GENE3D);PTHR42898:SF4 (PANTHER);PTHR42898 (PANTHER);SSF51735 (SUPERFAMILY)	;;;;;;	;;;;;;	;;;;;;
AUR62012368-RA	methyltransferase NSUN6 isoform X1	3609	20	0	0.7814	nr_alias_viridiplantae	GO:0000166-IEA;GO:0003723-IEA;GO:0016020-IEA;GO:0016021-IEA;GO:0008168-IEA;GO:0004672-IEA;GO:0004674-IEA;GO:0030246-IEA;GO:0005524-IEA;GO:0032259-IEA;GO:0006468-IEA	nucleotide binding-IEA;RNA binding-IEA;membrane-IEA;integral component of membrane-IEA;methyltransferase activity-IEA;protein kinase activity-IEA;protein serine/threonine kinase activity-IEA;carbohydrate binding-IEA;ATP binding-IEA;methylation-IEA;protein phosphorylation-IEA	Molecular Function-IEA;Molecular Function-IEA;Cellular Component-IEA;Cellular Component-IEA;Molecular Function-IEA;Molecular Function-IEA;Molecular Function-IEA;Molecular Function-IEA;Molecular Function-IEA;Biological Process-IEA;Biological Process-IEA	6	GO:0000166;GO:0003723;GO:0006464;GO:0016020;GO:0016301;GO:0030246	nucleotide binding;RNA binding;cellular protein modification process;membrane;kinase activity;carbohydrate binding	Molecular Function;Molecular Function;Biological Process;Cellular Component;Molecular Function;Molecular Function	EC:2.7.11	Transferring phosphorus-containing groups	IPR023267;IPR002478;IPR000719;IPR001678;noIPR;IPR002478;noIPR;noIPR;IPR001220;noIPR;IPR000719;noIPR;noIPR;noIPR;IPR000719;IPR001678;IPR002478;noIPR;IPR011009;IPR029063;IPR013320;IPR015947	RNA (C5-cytosine) methyltransferase;PUA domain;Protein kinase domain;SAM-dependent methyltransferase RsmB/NOP2-type;SAM-dependent methyltransferase RsmB/NOP2-type;PUA domain;PUA domain;PUA domain;Legume lectin domain;Legume lectin domain;Protein kinase domain;Protein kinase domain;Protein kinase domain;Protein kinase domain;Protein kinase domain;SAM-dependent methyltransferase RsmB/NOP2-type;PUA …	PR02008 (PRINTS);SM00359 (SMART);SM00220 (SMART);PF01189 (PFAM);G3DSA:3.30.200.20 (GENE3D);G3DSA:2.30.130.10 (GENE3D);G3DSA:2.60.120.200 (GENE3D);G3DSA:2.60.120.200 (GENE3D);PF00139 (PFAM);G3DSA:3.40.50.150 (GENE3D);PF00069 (PFAM);G3DSA:1.10.510.10 (GENE3D);PTHR27007:SF106 (PANTHER);PTHR27007 (PANTHER);PS50011 (PROSITE_PROFILES);PS51686 (PROSITE_PROFILES);PS50890 (PROSITE_PROFILES);PS51257 (PROSI…	;GO:0003723;GO:0006468/GO:0005524/GO:0004672;GO:0008168;;GO:0003723;;;GO:0030246;;GO:0006468/GO:0005524/GO:0004672;;;;GO:0006468/GO:0005524/GO:0004672;GO:0008168;GO:0003723;;;;;	;RNA binding;protein phosphorylation/ATP binding/protein kinase activity;methyltransferase activity;;RNA binding;;;carbohydrate binding;;protein phosphorylation/ATP binding/protein kinase activity;;;;protein phosphorylation/ATP binding/protein kinase activity;methyltransferase activity;RNA binding;;;;;	;Molecular Function;Biological Process/Molecular Function/Molecular Function;Molecular Function;;Molecular Function;;;Molecular Function;;Biological Process/Molecular Function/Molecular Function;;;;Biological Process/Molecular Function/Molecular Function;Molecular Function;Molecular Function;;;;;
AUR62012282-RA	peptidyl-prolyl cis-trans isomerase FKBP62-like	657	20	1.9e-47	0.6351	nr_alias_viridiplantae	GO:0003755-IEA;GO:0016020-IEA;GO:0016021-IEA;GO:0000413-IEA;GO:0016853-IEA;GO:0006457-IEA	peptidyl-prolyl cis-trans isomerase activity-IEA;membrane-IEA;integral component of membrane-IEA;protein peptidyl-prolyl isomerization-IEA;isomerase activity-IEA;protein folding-IEA	Molecular Function-IEA;Cellular Component-IEA;Cellular Component-IEA;Biological Process-IEA;Molecular Function-IEA;Biological Process-IEA							noIPR;IPR011990;noIPR;IPR023566;IPR011990	null;Tetratricopeptide-like helical domain;Tetratricopeptide-like helical domain;Peptidyl-prolyl cis-trans isomerase, FKBP-type;Tetratricopeptide-like helical domain	G3DSA:1.10.150.160 (GENE3D);G3DSA:1.25.40.10 (GENE3D);PTHR43811:SF17 (PANTHER);PTHR43811 (PANTHER);SSF48452 (SUPERFAMILY)	;GO:0005515;;;GO:0005515	;protein binding;;;protein binding	;Molecular Function;;;Molecular Function
AUR62012461-RA	two-component response regulator ARR12-like	1563	20	5.7e-149	0.6786	nr_alias_viridiplantae	GO:0003677-IEA;GO:0003700-IEA;GO:0007165-IEA;GO:0006351-IEA;GO:0000160-IEA;GO:0006355-IEA;GO:0016310-IEA;GO:0016301-IEA;GO:0005634-IEA	DNA binding-IEA;DNA-binding transcription factor activity-IEA;signal transduction-IEA;transcription, DNA-templated-IEA;phosphorelay signal transduction system-IEA;regulation of transcription, DNA-templated-IEA;phosphorylation-IEA;kinase activity-IEA;nucleus-IEA	Molecular Function-IEA;Molecular Function-IEA;Biological Process-IEA;Biological Process-IEA;Biological Process-IEA;Biological Process-IEA;Biological Process-IEA;Molecular Function-IEA;Cellular Component-IEA	6	GO:0003677;GO:0003700;GO:0005634;GO:0006139;GO:0007165;GO:0009058	DNA binding;DNA-binding transcription factor activity;nucleus;nucleobase-containing compound metabolic process;signal transduction;biosynthetic process	Molecular Function;Molecular Function;Cellular Component;Biological Process;Biological Process;Biological Process			IPR001789;IPR017053;IPR001789;IPR006447;noIPR;noIPR;noIPR;IPR001789;IPR011006;IPR009057	Signal transduction response regulator, receiver domain;Response regulator B-type, plant;Signal transduction response regulator, receiver domain;Myb domain, plants;Myb domain, plants;Myb domain, plants;Myb domain, plants;Signal transduction response regulator, receiver domain;CheY-like superfamily;Homeobox domain-like	SM00448 (SMART);PIRSF036392 (PIRSF);PF00072 (PFAM);TIGR01557 (TIGRFAM);G3DSA:3.40.50.2300 (GENE3D);PTHR43874 (PANTHER);PTHR43874:SF17 (PANTHER);PS50110 (PROSITE_PROFILES);SSF52172 (SUPERFAMILY);SSF46689 (SUPERFAMILY)	GO:0000160;GO:0003700/GO:0003677/GO:0007165;GO:0000160;;;;;GO:0000160;;GO:0003677	phosphorelay signal transduction system;DNA-binding transcription factor activity/DNA binding/signal transduction;phosphorelay signal transduction system;;;;;phosphorelay signal transduction system;;DNA binding	Biological Process;Molecular Function/Molecular Function/Biological Process;Biological Process;;;;;Biological Process;;Molecular Function
AUR62012268-RA	anaphase-promoting complex subunit 1	5436	20	0	0.8122	nr_alias_viridiplantae	GO:0005680-IEA	anaphase-promoting complex-IEA	Cellular Component-IEA	1	GO:0005634	nucleus	Cellular Component			IPR024990;IPR024990	Anaphase-promoting complex subunit 1;Anaphase-promoting complex subunit 1	PF12859 (PFAM);PTHR12827 (PANTHER)	GO:0005680;GO:0005680	anaphase-promoting complex;anaphase-promoting complex	Cellular Component;Cellular Component
AUR62012397-RA	G-type lectin S-receptor-like serine threonine- kinase SD2-5	2469	20	0	0.7877	nr_alias_viridiplantae	GO:0000166-IEA;GO:0031625-IBA;GO:0016020-IEA;GO:0016021-IEA;GO:0016310-IEA;GO:0016740-IEA;GO:0016301-IEA;GO:0030246-IEA;GO:0004672-IEA;GO:0004674-IBA;GO:0004674-IEA;GO:0005524-IEA;GO:0006468-IBA;GO:0006468-IEA;GO:0005886-IBA	nucleotide binding-IEA;ubiquitin protein ligase binding-IBA;membrane-IEA;integral component of membrane-IEA;phosphorylation-IEA;transferase activity-IEA;kinase activity-IEA;carbohydrate binding-IEA;protein kinase activity-IEA;protein serine/threonine kinase activity-IBA;protein serine/threonine kinase activity-IEA;ATP binding-IEA;protein phosphorylation-IBA;protein phosphorylation-IEA;plasma memb…	Molecular Function-IEA;Molecular Function-IBA;Cellular Component-IEA;Cellular Component-IEA;Biological Process-IEA;Molecular Function-IEA;Molecular Function-IEA;Molecular Function-IEA;Molecular Function-IEA;Molecular Function-IBA;Molecular Function-IEA;Molecular Function-IEA;Biological Process-IBA;Biological Process-IEA;Cellular Component-IBA	5	GO:0000166;GO:0005515;GO:0005886;GO:0006464;GO:0016301	nucleotide binding;protein binding;plasma membrane;cellular protein modification process;kinase activity	Molecular Function;Molecular Function;Cellular Component;Biological Process;Molecular Function	EC:2.7.11	Transferring phosphorus-containing groups	IPR000719;IPR001480;noIPR;IPR001480;IPR001480;noIPR;noIPR;IPR024171;IPR000719;noIPR;noIPR;IPR001480;IPR000719;IPR001480;IPR011009	Protein kinase domain;Bulb-type lectin domain;Bulb-type lectin domain;Bulb-type lectin domain;Bulb-type lectin domain;Bulb-type lectin domain;Bulb-type lectin domain;S-receptor-like serine/threonine-protein kinase;Protein kinase domain;Protein kinase domain;Protein kinase domain;Bulb-type lectin domain;Protein kinase domain;Bulb-type lectin domain;Protein kinase-like domain	SM00220 (SMART);SM00108 (SMART);G3DSA:3.50.4.10 (GENE3D);G3DSA:2.90.10.10 (GENE3D);PF01453 (PFAM);G3DSA:1.10.510.10 (GENE3D);G3DSA:3.30.200.20 (GENE3D);PIRSF000641 (PIRSF);PF00069 (PFAM);PTHR27002:SF182 (PANTHER);PTHR27002 (PANTHER);PS50927 (PROSITE_PROFILES);PS50011 (PROSITE_PROFILES);SSF51110 (SUPERFAMILY);SSF56112 (SUPERFAMILY)	GO:0006468/GO:0004672/GO:0005524;;;;;;;GO:0004674;GO:0006468/GO:0004672/GO:0005524;;;;GO:0006468/GO:0004672/GO:0005524;;	protein phosphorylation/protein kinase activity/ATP binding;;;;;;;protein serine/threonine kinase activity;protein phosphorylation/protein kinase activity/ATP binding;;;;protein phosphorylation/protein kinase activity/ATP binding;;	Biological Process/Molecular Function/Molecular Function;;;;;;;Molecular Function;Biological Process/Molecular Function/Molecular Function;;;;Biological Process/Molecular Function/Molecular Function;;
AUR62012478-RA	probable WRKY transcription factor 40	900	20	1.5e-163	0.6647	nr_alias_viridiplantae	GO:0005515-IPI;GO:0003700-ISS;GO:0003700-IDA;GO:0003700-IEA;GO:0002237-IMP;GO:0050691-IGI;GO:0045892-IMP;GO:0010200-IEP;GO:0050832-IEP;GO:0031347-IMP;GO:0009751-IEP;GO:0006351-IEA;GO:0006355-ISS;GO:0006355-IEA;GO:0044212-IDA;GO:0009611-IEP;GO:0043565-IEA;GO:0042742-IEP;GO:0005634-ISM;GO:0005634-IDA	protein binding-IPI;DNA-binding transcription factor activity-ISS;DNA-binding transcription factor activity-IDA;DNA-binding transcription factor activity-IEA;response to molecule of bacterial origin-IMP;regulation of defense response to virus by host-IGI;negative regulation of transcription, DNA-templated-IMP;response to chitin-IEP;defense response to fungus-IEP;regulation of defense response-IMP…	Molecular Function-IPI;Molecular Function-ISS;Molecular Function-IDA;Molecular Function-IEA;Biological Process-IMP;Biological Process-IGI;Biological Process-IMP;Biological Process-IEP;Biological Process-IEP;Biological Process-IMP;Biological Process-IEP;Biological Process-IEA;Biological Process-ISS;Biological Process-IEA;Molecular Function-IDA;Biological Process-IEP;Molecular Function-IEA;Biologic…	10	GO:0003677;GO:0003700;GO:0005515;GO:0005634;GO:0006139;GO:0006950;GO:0009058;GO:0009605;GO:0009607;GO:0009719	DNA binding;DNA-binding transcription factor activity;protein binding;nucleus;nucleobase-containing compound metabolic process;response to stress;biosynthetic process;response to external stimulus;response to biotic stimulus;response to endogenous stimulus	Molecular Function;Molecular Function;Molecular Function;Cellular Component;Biological Process;Biological Process;Biological Process;Biological Process;Biological Process;Biological Process			IPR003657;IPR003657;IPR003657;noIPR;noIPR;IPR003657;IPR003657	WRKY domain;WRKY domain;WRKY domain;WRKY domain;WRKY domain;WRKY domain;WRKY domain	SM00774 (SMART);PF03106 (PFAM);G3DSA:2.20.25.80 (GENE3D);PTHR31429:SF24 (PANTHER);PTHR31429 (PANTHER);PS50811 (PROSITE_PROFILES);SSF118290 (SUPERFAMILY)	GO:0003700/GO:0006355/GO:0043565;GO:0003700/GO:0006355/GO:0043565;GO:0003700/GO:0006355/GO:0043565;;;GO:0003700/GO:0006355/GO:0043565;GO:0003700/GO:0006355/GO:0043565	DNA-binding transcription factor activity/regulation of transcription, DNA-templated/sequence-specific DNA binding;DNA-binding transcription factor activity/regulation of transcription, DNA-templated/sequence-specific DNA binding;DNA-binding transcription factor activity/regulation of transcription, DNA-templated/sequence-specific DNA binding;;;DNA-binding transcription factor activity/regulation…	Molecular Function/Biological Process/Molecular Function;Molecular Function/Biological Process/Molecular Function;Molecular Function/Biological Process/Molecular Function;;;Molecular Function/Biological Process/Molecular Function;Molecular Function/Biological Process/Molecular Function
AUR62012402-RA	RNA-dependent RNA polymerase 6	3561	20	0	0.8059	nr_alias_viridiplantae	GO:0000166-IEA;GO:0048440-IEA;GO:0003968-IEA;GO:0048467-IEA;GO:0048544-IEA;GO:0001172-IEA;GO:0048366-IEA;GO:0051607-IEA;GO:0031047-IEA;GO:0010267-IEA;GO:0016246-IEA;GO:0009616-IEA;GO:0005634-IEA;GO:0003676-IEA	nucleotide binding-IEA;carpel development-IEA;RNA-directed 5'-3' RNA polymerase activity-IEA;gynoecium development-IEA;recognition of pollen-IEA;transcription, RNA-templated-IEA;leaf development-IEA;defense response to virus-IEA;gene silencing by RNA-IEA;production of ta-siRNAs involved in RNA interference-IEA;RNA interference-IEA;virus induced gene silencing-IEA;nucleus-IEA;nucleic acid binding-…	Molecular Function-IEA;Biological Process-IEA;Molecular Function-IEA;Biological Process-IEA;Biological Process-IEA;Biological Process-IEA;Biological Process-IEA;Biological Process-IEA;Biological Process-IEA;Biological Process-IEA;Biological Process-IEA;Biological Process-IEA;Cellular Component-IEA;Molecular Function-IEA	12	GO:0000166;GO:0003676;GO:0005634;GO:0006139;GO:0006950;GO:0009058;GO:0009605;GO:0009607;GO:0009875;GO:0009908;GO:0016740;GO:0040029	nucleotide binding;nucleic acid binding;nucleus;nucleobase-containing compound metabolic process;response to stress;biosynthetic process;response to external stimulus;response to biotic stimulus;pollen-pistil interaction;flower development;transferase activity;regulation of gene expression, epigenetic	Molecular Function;Molecular Function;Cellular Component;Biological Process;Biological Process;Biological Process;Biological Process;Biological Process;Biological Process;Biological Process;Molecular Function;Biological Process	EC:2.7.7.48	RNA-directed RNA polymerase	IPR007855;IPR007855;noIPR	RNA-dependent RNA polymerase, eukaryotic-type;RNA-dependent RNA polymerase, eukaryotic-type;RNA-dependent RNA polymerase, eukaryotic-type	PF05183 (PFAM);PTHR23079 (PANTHER);PTHR23079:SF23 (PANTHER)	GO:0003968;GO:0003968;	RNA-directed 5'-3' RNA polymerase activity;RNA-directed 5'-3' RNA polymerase activity;	Molecular Function;Molecular Function;
AUR62012371-RA	probable polygalacturonase At3g15720	996	20	1.2e-100	0.5832	nr_alias_viridiplantae	GO:0008152-IEA;GO:0071555-IEA;GO:0004650-IEA;GO:0005576-IEA;GO:0016798-IEA;GO:0005975-IEA;GO:0016787-IEA	metabolic process-IEA;cell wall organization-IEA;polygalacturonase activity-IEA;extracellular region-IEA;hydrolase activity, acting on glycosyl bonds-IEA;carbohydrate metabolic process-IEA;hydrolase activity-IEA	Biological Process-IEA;Biological Process-IEA;Molecular Function-IEA;Cellular Component-IEA;Molecular Function-IEA;Biological Process-IEA;Molecular Function-IEA							IPR006626;IPR000743;IPR024429;IPR012334;noIPR;noIPR;IPR011050	Parallel beta-helix repeat;Glycoside hydrolase, family 28;Endosialidase, N-terminal extension domain;Pectin lyase fold;Pectin lyase fold;Pectin lyase fold;Pectin lyase fold/virulence factor	SM00710 (SMART);PF00295 (PFAM);G3DSA:3.30.750.60 (GENE3D);G3DSA:2.160.20.10 (GENE3D);PTHR31375 (PANTHER);PTHR31375:SF71 (PANTHER);SSF51126 (SUPERFAMILY)	;GO:0005975/GO:0004650;;;;;	;carbohydrate metabolic process/polygalacturonase activity;;;;;	;Biological Process/Molecular Function;;;;;
AUR62012232-RA	pleckstrin homology domain-containing 1-like	459	20	3e-95	0.8695	nr_alias_viridiplantae										IPR001849;IPR011993;IPR001849;noIPR;noIPR;IPR001849;IPR011993	Pleckstrin homology domain;PH domain-like;Pleckstrin homology domain;Pleckstrin homology domain;Pleckstrin homology domain;Pleckstrin homology domain;PH domain-like	SM00233 (SMART);G3DSA:2.30.29.30 (GENE3D);PF00169 (PFAM);PTHR22903:SF20 (PANTHER);PTHR22903 (PANTHER);PS50003 (PROSITE_PROFILES);SSF50729 (SUPERFAMILY)	;;;;;;	;;;;;;	;;;;;;
AUR62012322-RA	cation H(+) antiporter 15-like	2490	20	0	0.6907	nr_alias_viridiplantae	GO:0006812-IEA;GO:0055085-IEA;GO:0015299-IEA;GO:0016020-IEA;GO:0016021-IEA;GO:0012505-IBA;GO:0005451-IBA;GO:1902600-IEA;GO:0006810-IEA;GO:0006885-IBA;GO:0005215-IEA	cation transport-IEA;transmembrane transport-IEA;solute:proton antiporter activity-IEA;membrane-IEA;integral component of membrane-IEA;endomembrane system-IBA;monovalent cation:proton antiporter activity-IBA;proton transmembrane transport-IEA;transport-IEA;regulation of pH-IBA;transporter activity-IEA	Biological Process-IEA;Biological Process-IEA;Molecular Function-IEA;Cellular Component-IEA;Cellular Component-IEA;Cellular Component-IBA;Molecular Function-IBA;Biological Process-IEA;Biological Process-IEA;Biological Process-IBA;Molecular Function-IEA	2	GO:0005215;GO:0016020	transporter activity;membrane	Molecular Function;Cellular Component			IPR006153;noIPR;noIPR;noIPR	Cation/H+ exchanger;Cation/H+ exchanger;Cation/H+ exchanger;Cation/H+ exchanger	PF00999 (PFAM);G3DSA:1.20.91.10 (GENE3D);PTHR32468:SF43 (PANTHER);PTHR32468 (PANTHER)	GO:0006812/GO:0016021/GO:0055085/GO:0015299;;;	cation transport/integral component of membrane/transmembrane transport/solute:proton antiporter activity;;;	Biological Process/Cellular Component/Biological Process/Molecular Function;;;
AUR62012323-RA	EARLY RESPONSIVE TO DEHYDRATION 15-like	261	20	4.9e-28	0.9199	nr_alias_viridiplantae										noIPR;noIPR	null;null	PTHR33790 (PANTHER);PTHR33790:SF6 (PANTHER)	;	;	;
AUR62012410-RA	golgin subfamily A member 6 22	2298	20	0	0.7482	nr_alias_viridiplantae										noIPR;noIPR;noIPR	null;null;null	G3DSA:1.10.287.620 (GENE3D);PTHR23160 (PANTHER);PTHR23160:SF16 (PANTHER)	;;	;;	;;
AUR62012158-RA	NRT1 PTR FAMILY	1830	20	0	0.7904	nr_alias_viridiplantae	GO:0006857-IEA;GO:0016020-IEA;GO:0016021-IEA;GO:0006810-IEA;GO:0005215-IEA	oligopeptide transport-IEA;membrane-IEA;integral component of membrane-IEA;transport-IEA;transporter activity-IEA	Biological Process-IEA;Cellular Component-IEA;Cellular Component-IEA;Biological Process-IEA;Molecular Function-IEA	2	GO:0005215;GO:0016020	transporter activity;membrane	Molecular Function;Cellular Component			IPR000109;noIPR;noIPR;noIPR;IPR000109;IPR020846	Proton-dependent oligopeptide transporter family;Proton-dependent oligopeptide transporter family;Proton-dependent oligopeptide transporter family;Proton-dependent oligopeptide transporter family;Proton-dependent oligopeptide transporter family;Major facilitator superfamily domain	PF00854 (PFAM);G3DSA:1.20.1250.20 (GENE3D);G3DSA:1.20.1250.20 (GENE3D);PTHR11654:SF217 (PANTHER);PTHR11654 (PANTHER);SSF103473 (SUPERFAMILY)	GO:0005215/GO:0016020/GO:0006810;;;;GO:0005215/GO:0016020/GO:0006810;	transporter activity/membrane/transport;;;;transporter activity/membrane/transport;	Molecular Function/Cellular Component/Biological Process;;;;Molecular Function/Cellular Component/Biological Process;
AUR62012326-RA	wound-induced 1-	576	20	6e-70	0.7163	nr_alias_viridiplantae										noIPR;IPR009798;noIPR;noIPR;IPR032710	null;Wound-induced protein, Wun1;Wound-induced protein, Wun1;Wound-induced protein, Wun1;NTF2-like domain	G3DSA:3.10.450.50 (GENE3D);PF07107 (PFAM);PTHR33703:SF8 (PANTHER);PTHR33703 (PANTHER);SSF54427 (SUPERFAMILY)	;;;;	;;;;	;;;;
AUR62012147-RA	YIPF1 homolog	795	20	6.1e-170	0.8138	nr_alias_viridiplantae	GO:0016020-IEA;GO:0016021-IEA	membrane-IEA;integral component of membrane-IEA	Cellular Component-IEA;Cellular Component-IEA	1	GO:0016020	membrane	Cellular Component			IPR006977;noIPR;noIPR	Yip1 domain;Yip1 domain;Yip1 domain	PF04893 (PFAM);PTHR12822:SF7 (PANTHER);PTHR12822 (PANTHER)	GO:0016020;;	membrane;;	Cellular Component;;
AUR62012257-RA	SMAX1-LIKE 8	2991	20	0	0.6003	nr_alias_viridiplantae	GO:0019538-IEA;GO:0005524-IEA;GO:0016787-IEA	protein metabolic process-IEA;ATP binding-IEA;hydrolase activity-IEA	Biological Process-IEA;Molecular Function-IEA;Molecular Function-IEA	1	GO:0019538	protein metabolic process	Biological Process			IPR003959;noIPR;IPR004176;noIPR;noIPR;IPR027417	ATPase, AAA-type, core;ATPase, AAA-type, core;Clp, N-terminal;Clp, N-terminal;Clp, N-terminal;P-loop containing nucleoside triphosphate hydrolase	PF07724 (PFAM);G3DSA:3.40.50.300 (GENE3D);G3DSA:1.10.1780.10 (GENE3D);PTHR43572 (PANTHER);PTHR43572:SF5 (PANTHER);SSF52540 (SUPERFAMILY)	GO:0005524;;GO:0019538;;;	ATP binding;;protein metabolic process;;;	Molecular Function;;Biological Process;;;
AUR62012299-RA	conserved oligomeric Golgi complex subunit 7	2400	20	0	0.8579	nr_alias_viridiplantae	GO:0017119-IBA;GO:0017119-IEA;GO:0045053-IEA;GO:0007030-IBA;GO:0007030-IEA;GO:0006890-IBA;GO:0005829-IEA;GO:0009793-IEA;GO:0016049-IEA;GO:0009933-IEA;GO:0010016-IEA;GO:0048507-IEA;GO:0006886-IEA	Golgi transport complex-IBA;Golgi transport complex-IEA;protein retention in Golgi apparatus-IEA;Golgi organization-IBA;Golgi organization-IEA;retrograde vesicle-mediated transport, Golgi to endoplasmic reticulum-IBA;cytosol-IEA;embryo development ending in seed dormancy-IEA;cell growth-IEA;meristem structural organization-IEA;shoot system morphogenesis-IEA;meristem development-IEA;intracellular …	Cellular Component-IBA;Cellular Component-IEA;Biological Process-IEA;Biological Process-IBA;Biological Process-IEA;Biological Process-IBA;Cellular Component-IEA;Biological Process-IEA;Biological Process-IEA;Biological Process-IEA;Biological Process-IEA;Biological Process-IEA;Biological Process-IEA	9	GO:0000003;GO:0005794;GO:0005829;GO:0006810;GO:0009653;GO:0009790;GO:0009791;GO:0016043;GO:0016049	reproduction;Golgi apparatus;cytosol;transport;anatomical structure morphogenesis;embryo development;post-embryonic development;cellular component organization;cell growth	Biological Process;Cellular Component;Cellular Component;Biological Process;Biological Process;Biological Process;Biological Process;Biological Process;Biological Process			IPR019335;IPR019335	Conserved oligomeric Golgi complex subunit 7;Conserved oligomeric Golgi complex subunit 7	PF10191 (PFAM);PTHR21443 (PANTHER)	GO:0017119/GO:0006886;GO:0017119/GO:0006886	Golgi transport complex/intracellular protein transport;Golgi transport complex/intracellular protein transport	Cellular Component/Biological Process;Cellular Component/Biological Process
[truncated: 44,437 more rows]
