# Supplementary material for: RNA-seq Analysis of Salt-Stressed Versus Non Salt-Stressed Transcriptomes of Chenopodium quinoa Landrace R49
Source: Genes (Basel). 2019 Dec 16;10(12):1042. doi: 10.3390/genes10121042 (PMC6947843; doi:10.3390/genes10121042)
Supplement: Supplementary file 1 [file genes-10-01042-s001.zip › File S2_Supp Material_DEF.945_over-represented.xlsx]

## Sheet: README_945
File S2_Supplementary Material
Overrepresentation
	Gene ontology enrichment of functions that belongs to genes over-represented under salinity
	Further information could be found on the main article

## Sheet: 945_over-represented
	GO Name	Reference Set	Test Set	GO_Category
25	Cysteine-type endopeptidase inhibitor activity	0.0418733	0.634921	MF
24	Oxidoreductase activity, acting on single donors with incorporation of molecular oxygen, incorporation of two atoms of oxygen	0.170714	1.0582	MF
23	Oxidoreductase activity, acting on single donors with incorporation of molecular oxygen	0.267345	1.26984	MF
22	Plant-type cell wall organization	0.277008	1.26984	BP
21	Enzyme inhibitor activity	0.405849	1.48148	MF
20	Polysaccharide catabolic process	0.421955	1.5873	BP
19	Plant-type cell wall organization or biogenesis	0.528248	1.69312	BP
18	Oxidoreductase activity, acting on paired donors, with incorporation or reduction of molecular oxygen, NAD(P)H as one donor, and incorporation of one atom of oxygen	0.467049	2.1164	BP
17	Response to abscisic acid	0.676416	2.1164	BP
16	Response to alcohol	0.682858	2.1164	MF
15	Dioxygenase activity	0.602332	2.22222	MF
14	Cell wall	1.1789	3.06878	CC
13	External encapsulating structure	1.1789	3.06878	CC
12	Monooxygenase activity	0.966308	4.2328	MF
11	Sequence-specific DNA binding	1.55253	3.7037	MF
10	Transferase activity, transferring hexosyl groups	1.93906	4.2328	MF
9	Oxidoreductase activity, acting on paired donors, with incorporation or reduction of molecular oxygen	1.29163	5.18519	MF
8	Iron ion binding	1.2401	5.39683	MF
7	Extracellular region	2.0679	4.7619	CC
6	Heme binding	1.66205	5.29101	MF
5	Tetrapyrrole binding	1.81988	5.29101	MF
4	Response to abiotic stimulus	2.88282	5.50265	BP
3	Cofactor binding	4.7027	7.61905	MF
2	Oxidation-reduction process	7.95916	13.545	BP
1	Oxidoreductase activity	7.86897	13.6508	MF
	MF : Molecular function
	CC : Cellular component
	BP : Biological process
