# Supplementary material for: RNA-seq Analysis of Salt-Stressed Versus Non Salt-Stressed Transcriptomes of Chenopodium quinoa Landrace R49
Source: Genes (Basel). 2019 Dec 16;10(12):1042. doi: 10.3390/genes10121042 (PMC6947843; doi:10.3390/genes10121042)
Supplement: Supplementary file 1 [file genes-10-01042-s001.zip › File S3_Supp Material_DEF.1471_down-regulated.xlsx]

## Sheet: README_1471
File S3_ Supplementary Material
Overrepresentation
	Gene ontology enrichment of functions that belongs to genes down-regulated under salinity
	Further information could be found on the main article

## Sheet: 1471_down-regulated
	GO Name	Reference Set	Test Set	GO_Category
36	flavonol synthase activity	0.0131839	0.271924	MF
35	regulation of protein serine/threonine phosphatase activity	0.0296638	0.339905	MF
34	phospholipid catabolic process	0.0395517	0.407886	MF
33	jasmonic acid biosynthetic process	0.0395517	0.407886	MF
32	protein phosphatase inhibitor activity	0.0461437	0.407886	MF
31	calcium-transporting ATPase activity	0.0494397	0.407886	MF
30	cellulose microfibril organization	0.0428477	0.475867	MF
29	nitrate transport	0.0823995	0.475867	MF
28	terpene synthase activity	0.0659196	0.543848	MF
27	phosphate ion transport	0.0856955	0.543848	MF
26	response to wounding	0.121951	0.883753	MF
25	calmodulin binding	0.25379	0.951734	MF
24	inorganic anion transmembrane transporter activity	0.309822	1.0877	MF
23	nutrient reservoir activity	0.247198	1.15568	MF
22	anchored component of membrane	0.273566	1.15568	CC
21	aspartic-type endopeptidase activity	0.299934	1.15568	MF
20	manganese ion binding	0.283454	1.22366	MF
19	polysaccharide binding	0.365854	1.35962	MF
18	intrinsic component of plasma membrane	0.58998	1.56356	CC
17	xyloglucan:xyloglucosyl transferase activity	0.0560316	2.17539	MF
16	xyloglucan metabolic process	0.112063	2.24337	BP
15	hydrogen peroxide catabolic process	0.471325	2.31135	BP
14	apoplast	0.626236	2.37933	CC
13	cellular oxidant detoxification	0.784443	2.44731	BP
12	peroxidase activity	0.67238	2.58328	MF
11	calcium ion binding	1.05471	2.71924	MF
10	iron ion binding	1.28543	2.65126	MF
9	response to oxidative stress	1.13052	2.92318	BP
8	defense response	1.43045	3.12712	BP
7	cell wall	1.07119	4.69069	CC
6	DNA-binding transcription factor activity	1.84245	4.14684	MF
5	hydrolase activity, hydrolyzing O-glycosyl compounds	1.52274	4.69069	MF
4	heme binding	1.59855	5.03059	MF
3	protein kinase activity	4.87805	8.36166	MF
2	protein phosphorylation	5.06592	8.2257	BP
1	oxidation-reduction process	7.96309	10.809	BP
