# Supplementary material for: RNA-seq Analysis of Salt-Stressed Versus Non Salt-Stressed Transcriptomes of Chenopodium quinoa Landrace R49
Source: Genes (Basel). 2019 Dec 16;10(12):1042. doi: 10.3390/genes10121042 (PMC6947843; doi:10.3390/genes10121042)
Supplement: Supplementary file 1 [file genes-10-01042-s001.zip › File S4_Supp Material_DEF.RNAseq_qPCR_correlation.xlsx]

## Sheet: README
File S4_Supplementary Material
RNAseq validation by realtime qPCR
	To analyse the RNAseq and qPCR correlation, the expression profile of selected target genes from three different functional categories was assessed by realtime RT-qPCR using triplicates. The calculation was made dividing the expression value of a given gene by the expression value of the housekeeping gene ElF1 alpha (ID: AUR62027947-RA)
	Further information could be found on the main article

## Sheet: RNAseq and qPCR correlation
			Normalized Expression level
	Sample	Gene	RNAseq	qPCR
	0 T1	J-ETR1	0.23805	0.156919
	300 T1	J-ETR2	0.455951	0.324304
	300 T3	J-ETR3	0.173877	0.149705
	0 T1	H-ACO1	0.0804252	0.34236
	300 T1	H-ACO2	0.113802	0.390363
	300 T3	H-ACO3	0.00376916	0.0548582
	0 T1	F-ACS1	0.0301753	0.113766
	300 T1	F-ACS1	0.0375099	0.141434
	300 T3	F-ACS1	0.00890085	0.0779652
	0 T1	G-ACS2	0.447423	1.66828
	300 T1	G-ACS2	0.167117	0.591582
	300 T3	G-ACS2	0.446855	1.33512
	0 T1	I-bEXP	0.0610122	0.329089
	300 T1	I-bEXP	0.0661071	0.356746
	300 T3	I-bEXP	0.0489991	0.302972
	0 T1	NCED	0.0369771	0.538431
	300 T1	NCED	0.144193	0.0502412
	300 T3	NCED	0.234526	0.404391
	0 T1	A-CarD4	0.506956	2.39443
	300 T1	A-CarD4	0.864384	2.82621
	300 T3	A-CarD4	2.17179	5.75318
	0 T1	E-LDOX	0.00574768	0.000975053
	300 T1	E-LDOX	0.00309269	0.000807599
	300 T3	E-LDOX	0.867315	1.13589
	0 T1	LEAdeh	0.0001	0.0028727
	300 T1	LEAdeh	0.0001	0.00240256
	300 T3	LEAdeh	0.0001	0.00834749
	0 T1	D-LOX	0.881904	1.34218
	300 T1	D-LOX	1.29774	1.39204
	300 T3	D-LOX	0.649929	0.0492792
	0 T1	B-RD22	0.0854171	0.647637
	300 T1	B-RD22	0.140089	0.960837
	300 T3	B-RD22	0.310704	0.859562
	0 T1	dSAMDC	0.150014	0.200841
	300 T1	dSAMDC	0.144738	0.184659
	300 T3	dSAMDC	0.161043	0.181934
	0 T1	WRKY63	1.40051	3.79341
	300 T1	WRKY63	1.37908	2.8107
	300 T3	WRKY63	1.39878	3.50345
