# Supplementary material for: RNA-seq Analysis of Salt-Stressed Versus Non Salt-Stressed Transcriptomes of Chenopodium quinoa Landrace R49
Source: Genes (Basel). 2019 Dec 16;10(12):1042. doi: 10.3390/genes10121042 (PMC6947843; doi:10.3390/genes10121042)
Supplement: Supplementary file 1 [file genes-10-01042-s001.zip › Table_S1_Supp Material.xlsx]

## Sheet:  SUPP-Table-Primers_DEF
	Number	Contig ID	Contig ID	Forward	Reverse	Sequence description	Product size (bp)
	1	CarD4	AUR62007366-RA	CCATCCCGTCCTCATTACCA	CAAGAGGGTGCTTTTAGGCC	Carotenoid cleavage dioxygenase 4	98
	2	RD22	AUR62023032-RA	TACAATGTGTTCCTCGGGCA	GCTTGGAACCCGAAACACTT	rd-22 like protein	93
	3	P5CS	AUR62040689-RA	GATTCTGTGATGGGGCTCGT	TCAATAGCCCCTCCACTCCA	delta-1-pyrroline 5-carboxylase synthetase	99
	4	LOX	AUR62002817-RA	TGATCAAAGCGCCACTCCTT	GCGGGTGGTGTCATTGAAAC	Lipoxygenase	92
	5	LDOX	AUR62034802-RA	CTTCAAGCCCTAGTCCCTCC	CCGACAAGCCCGCTAATTAC	Leucoanthocyanidin Dioxygenase	108
	6	ACO	AUR62002102-RA	GAAACCCTTGGACCCACTGT	TCCTCATGTTCCTGGTGCAC	1-aminocyclopropane-1-carboxylate oxidase-like protein	120
	7	ACS1	AUR62004042-RA	ATTGTTGGTGCCAGCTAAGC	CACCACTCCCTTAATTCCAGCT	1-aminocyclopropane-1-carboxylate synthase	90
	8	ACS2	AUR62017355-RA	TTGCCAACGGAATTTGAGGG	TACAGCCCTTGATCGTGCTT	1-aminocyclopropane-1-carboxylate synthase 2	93
	9	ETR1	AUR62040582-RA	TAGCGGTGGTGGTGAGTTAG	CATGGAACTTGGTGTGTGCA	Ethylene responsive factor	100
	10	bEXP	AUR62004157-RA	CGTAGCAAACTCCACATCCG	ATGGTGGAGCGTGTGGATAT	beta-expansin	114
	11	ElFa	AUR62027947-RA	GACAAGCGTGTGATCGAGAG	TCGGCCTTAAGTTTGTCGAG	Elongation factor 1-alpha - Housekeeping	95
